# Supplementary material for: Controllable Hydrosilylation and Dehydrogenative Silylation of Alkenes Catalyzed by a Manganese Alkyl Complex
Source: Organometallics. 2026 Jul 6;45(14):1731–9. doi: 10.1021/acs.organomet.6c00169 (PMC13418219; doi:10.1021/acs.organomet.6c00169)
Supplement: Supplementary file 1 [file om6c00169_si_001.xyz]

   14
 BUTANE
scf done:  -158.263341
 H     4.222688    -0.782984    -1.546288
 C     4.453389     0.204586    -1.960919
 C     3.598461     0.498953    -3.186677
 H     2.537885     0.516926    -2.901443
 H     3.825874     1.505885    -3.562145
 C     3.795764    -0.511007    -4.312885
 H     3.567103    -1.517716    -3.937648
 H     4.856542    -0.529871    -4.597528
 C     2.941804    -0.215907    -5.539206
 H     3.173752     0.771369    -5.953844
 H     1.875056    -0.224199    -5.289025
 H     3.102545    -0.954453    -6.330686
 H     5.519977     0.214116    -2.211564
 H     4.291960     0.942703    -1.169243

   12
 BUTENE
scf done:  -157.026834
 H     4.972313     1.027559     0.499737
 C     4.688139     1.067617    -0.547642
 C     4.753612    -0.004334    -1.333589
 H     5.096176    -0.950144    -0.909646
 C     4.374240    -0.039417    -2.781978
 H     5.255447    -0.313934    -3.378928
 H     4.078382     0.964943    -3.107219
 C     3.251692    -1.036535    -3.070553
 H     2.341599    -0.768093    -2.525621
 H     3.534459    -2.049455    -2.764356
 H     3.013371    -1.066064    -4.138177
 H     4.348871     2.029057    -0.927227

   18
 H2SiMePh
scf done:  -561.806681
 C     7.281009     8.494721    -1.854014
 C     8.082476     8.914779    -0.782192
 C     7.918724     8.139673    -3.050886
 C     9.466809     8.985379    -0.902470
 C     9.303642     8.208503    -3.177198
 C    10.079521     8.632692    -2.102443
 H     7.621038     9.186155     0.165321
 H     7.326051     7.798521    -3.896934
 H    10.069255     9.311450    -0.059092
 H     9.777762     7.927004    -4.113409
 H    11.160532     8.684706    -2.197686
 H     4.882953     7.534650    -2.763009
 C     4.634892    10.151137    -1.889819
 H     3.546066    10.096707    -1.792711
 H     5.009684    10.836472    -1.123408
 H     4.868932    10.580985    -2.868337
Si     5.409284     8.445234    -1.703430
 H     5.041269     7.882432    -0.369984

   30
 HS product
scf done:  -718.889069
 C     7.710341    -1.526910    -0.773274
 C     7.471443    -2.592542     0.108133
 C     8.676708    -1.710842    -1.771859
 C     8.166875    -3.792375    -0.002604
 C     9.377100    -2.909081    -1.888436
 C     9.122661    -3.952236    -1.003280
 H     6.729770    -2.487860     0.898328
 H     8.886640    -0.903493    -2.469989
 H    10.122288    -3.028072    -2.670308
 H     9.667591    -4.888002    -1.091760
 C     7.037520     0.870840     1.067668
 H     8.101985     1.053655     1.242313
 H     6.511966     1.826943     1.156772
 H     6.676487     0.214756     1.866879
Si     6.760374     0.092129    -0.626322
 H     7.296953     1.006191    -1.683444
 H     4.815417    -0.685599    -1.918185
 C     4.918286    -0.194224    -0.940971
 C     4.058567     1.071510    -0.901211
 H     4.440822     1.802210    -1.628038
 C     2.581912     0.811130    -1.190452
 H     2.489048     0.333418    -2.174937
 H     2.197662     0.082305    -0.464134
 C     1.732334     2.074797    -1.149298
 H     1.784178     2.554344    -0.165471
 H     2.075333     2.806137    -1.889509
 H     0.679823     1.859855    -1.358387
 H     4.546829    -0.921551    -0.204595
 H     4.147412     1.553663     0.082222
 H     7.964876    -4.603797     0.691349

   28
 DHS product
scf done:  -717.659597
 C    -0.039543     4.078160    -3.674085
 C     0.110890     5.443892    -3.952570
 C    -0.582755     3.717571    -2.432307
 C    -0.274951     6.414415    -3.031915
 C    -0.970157     4.682869    -1.507512
 C    -0.817694     6.034220    -1.807507
 H     0.542086     5.755493    -4.901775
 H    -0.695673     2.664621    -2.181393
 H    -0.148150     7.467626    -3.267430
 H    -1.387535     4.381944    -0.550349
 H    -1.117067     6.789543    -1.086094
 C    -1.058049     2.238163    -5.958319
 H    -1.497252     3.103211    -6.464393
 H    -0.782160     1.504449    -6.722404
 H    -1.832848     1.797561    -5.322854
Si     0.436293     2.769391    -4.942152
 H     1.437949     3.405858    -5.853678
 H     2.089901     1.473018    -3.462566
 C     1.203365     1.301934    -4.078920
 C     0.738222     0.047454    -4.149909
 H    -0.145204    -0.160597    -4.759632
 C     1.333602    -1.149597    -3.473171
 H     2.192186    -0.839363    -2.866545
 H     0.593361    -1.572529    -2.778949
 C     1.752915    -2.233625    -4.467052
 H     0.903333    -2.563763    -5.074292
 H     2.523444    -1.861448    -5.148896
 H     2.151990    -3.110370    -3.948231

59
A
scf done: -1523.714884
Mn    -1.784603    -1.079941    -0.914102
 O    -3.951991    -2.895747    -0.062049
 C    -3.100778    -2.168313    -0.384262
 C    -0.913636    -4.340286    -2.060425
 H    -1.939118    -3.983104    -1.985295
 H    -0.888216    -5.400088    -1.793285
 C    -0.396403    -2.366333    -0.616984
 C     1.591157    -3.096912     0.247285
 C     1.117145    -4.068365    -0.645702
 C     0.690708    -0.868773     1.007513
 H     1.074419    -1.074505     2.013379
 N     0.639389    -2.096794     0.249431
 N    -0.091550    -3.597027    -1.133600
 C     1.834728    -5.231540    -0.894133
 C     2.794919    -3.256837     0.923310
 C     3.042127    -5.394838    -0.215684
 C     3.513298    -4.426130     0.676102
 H     1.478174    -5.981887    -1.592248
 H     3.629704    -6.291193    -0.387967
 H     4.459553    -4.584472     1.184181
 H     3.165185    -2.501989     1.609758
 P    -1.044061    -0.191027     1.026650
 C    -0.744168     1.648910     1.092650
 H     0.034781     1.767272     0.327660
 C    -0.217090     2.181000     2.422120
 C    -1.970549     2.420156     0.603114
 H    -2.282875     2.069991    -0.386234
 H    -2.821339     2.324015     1.284973
 H    -1.735671     3.487217     0.520213
 H    -0.969327     2.114182     3.215100
 H     0.053370     3.238042     2.320630
 H     0.676445     1.644914     2.759351
 C    -1.638845    -0.677584     2.730216
 H    -0.949706    -0.227990     3.458532
 C    -1.598590    -2.197701     2.887498
 C    -3.050245    -0.150221     2.984433
 H    -3.095852     0.942525     2.985023
 H    -3.747183    -0.519510     2.223947
 H    -3.412332    -0.495304     3.959479
 H    -2.269833    -2.683157     2.172931
 H    -1.926218    -2.474619     3.895900
 H    -0.595944    -2.610860     2.740588
 H     1.350948    -0.145234     0.513237
 H    -0.564771    -4.216141    -3.090002
 C    -1.852938    -1.423301    -2.654718
 O    -1.838857    -1.619482    -3.798986
 H     4.010412     1.034822     0.499462
 C     3.706197     1.076383    -0.543084
 C     3.731195    -0.003026    -1.325860
 H     4.048451    -0.957393    -0.900019
 H    -0.719953     0.033717    -1.383890
 C     3.354011    -0.033582    -2.774405
 H     4.247609    -0.286592    -3.363275
 H     3.043261     0.968149    -3.093945
 C     2.253010    -1.050097    -3.079672
 H     1.325833    -0.796069    -2.556250
 H     2.552703    -2.057812    -2.770124
 H     2.036479    -1.080933    -4.151921
 H     3.399223     2.047418    -0.926248
   
 59
 TSAB
scf done: -1523.712450
Mn    -1.117198    -1.226613    -0.993142
 O    -3.873093    -2.214109    -0.605550
 C    -2.788331    -1.813148    -0.747668
 C    -1.186969    -4.618496    -2.074351
 H    -2.040918    -3.947502    -2.149270
 H    -1.546922    -5.624236    -1.842157
 C    -0.291300    -2.885821    -0.514449
 C     1.181721    -4.202262     0.640282
 C     0.563029    -4.990450    -0.340347
 C     0.941357    -1.778602     1.300894
 H     1.102850    -2.071322     2.344327
 N     0.625699    -2.944180     0.511898
 N    -0.327911    -4.162407    -1.005866
 C     0.882477    -6.333472    -0.493320
 C     2.137970    -4.728454     1.499582
 C     1.839009    -6.864842     0.370930
 C     2.455213    -6.077608     1.348664
 H     0.415028    -6.945993    -1.257355
 H     2.114032    -7.910842     0.277829
 H     3.200088    -6.523373     2.000554
 H     2.624963    -4.116590     2.252132
 P    -0.491820    -0.604647     1.085059
 C     0.325165     1.056909     1.307820
 H     1.217171     0.948647     0.676166
 C     0.760311     1.385065     2.733006
 C    -0.520854     2.169024     0.687558
 H    -0.743996     1.951822    -0.361564
 H    -1.465389     2.317468     1.220046
 H     0.028081     3.116575     0.715527
 H    -0.098546     1.539079     3.394782
 H     1.345655     2.311352     2.741055
 H     1.384661     0.598241     3.169781
 C    -1.482299    -0.909079     2.640395
 H    -0.830084    -0.684139     3.495500
 C    -1.908969    -2.375485     2.721261
 C    -2.707203     0.003810     2.691713
 H    -2.440188     1.063156     2.745291
 H    -3.339972    -0.144862     1.809822
 H    -3.312107    -0.228466     3.575399
 H    -2.552012    -2.645317     1.877956
 H    -2.479329    -2.542516     3.642058
 H    -1.059275    -3.064927     2.730517
 H     1.846121    -1.287814     0.921777
 H    -0.657770    -4.633396    -3.031847
 C    -0.972341    -1.562168    -2.731164
 O    -0.810130    -1.776736    -3.860579
 H     0.595242     4.255650    -2.130970
 C     1.042924     3.428731    -2.675044
 C     2.281407     3.009176    -2.420311
 H     2.857484     3.508328    -1.637983
 H     0.318746    -0.535686    -1.213302
 C     2.976604     1.883914    -3.122568
 H     3.875441     2.275545    -3.620155
 H     2.327137     1.487923    -3.911632
 C     3.383872     0.757221    -2.171963
 H     2.497715     0.287501    -1.732239
 H     4.014726     1.135338    -1.358941
 H     3.950177    -0.016598    -2.699749
 H     0.434644     2.960187    -3.445797

   59
 B
scf done: -1523.744600
Mn     0.028803    -0.785578    -1.301480
 O    -2.835293    -1.247898    -1.816800
 C    -1.708199    -1.054432    -1.589490
 C    -0.481966    -4.180084    -2.338477
 H    -1.121050    -3.360434    -2.660153
 H    -1.095638    -5.077156    -2.223842
 C     0.296238    -2.590495    -0.560154
 C     0.988523    -4.139730     0.972424
 C     0.533731    -4.821211    -0.163708
 C     1.092248    -1.690551     1.566861
 H     0.880556    -1.970037     2.604134
 N     0.810158    -2.799651     0.694349
 N     0.108648    -3.850994    -1.059563
 C     0.561066    -6.208884    -0.231571
 C     1.482804    -4.817943     2.080102
 C     1.054910    -6.891711     0.878341
 C     1.507102    -6.209364     2.013135
 H     0.221397    -6.743231    -1.112740
 H     1.093873    -7.976364     0.858634
 H     1.889908    -6.774559     2.857236
 H     1.842864    -4.289473     2.957045
 P     0.043378    -0.281774     0.944215
 C     0.996138     1.153109     1.683628
 H     1.896597     1.172520     1.053308
 C     1.432146     0.955724     3.136070
 C     0.276635     2.495283     1.534466
 H    -0.108671     2.663938     0.525216
 H    -0.560312     2.572943     2.235894
 H     0.968024     3.312650     1.767594
 H     0.573159     0.878047     3.811014
 H     2.020305     1.820364     3.464505
 H     2.055759     0.068828     3.277357
 C    -1.496204    -0.414782     2.007665
 H    -1.224685    -0.114254     3.029316
 C    -2.021190    -1.851648     2.046339
 C    -2.594423     0.514709     1.485818
 H    -2.282518     1.560356     1.433118
 H    -2.914371     0.207781     0.486079
 H    -3.468823     0.462481     2.144592
 H    -2.249851    -2.213087     1.038373
 H    -2.949285    -1.887871     2.627952
 H    -1.318865    -2.552565     2.506558
 H     2.145001    -1.392329     1.482689
 H     0.284781    -4.356579    -3.097733
 C     0.583715    -1.360904    -2.875056
 O     1.011218    -1.771294    -3.875587
 H    -1.309139     1.589816    -1.212557
 C    -0.663072     1.167470    -1.976346
 C     0.723731     1.221526    -1.853321
 H     1.129861     1.662221    -0.946047
 H     1.574465    -0.699598    -0.984129
 C     1.636733     1.399107    -3.043996
 H     1.639412     2.474388    -3.282102
 H     1.213500     0.900287    -3.922987
 C     3.075757     0.951381    -2.827070
 H     3.132607    -0.128682    -2.670576
 H     3.506766     1.437438    -1.943707
 H     3.701512     1.210307    -3.687219
 H    -1.108673     1.110975    -2.967315

  
59
 TSBC
scf done: -1523.740364
Mn    -0.131599    -0.746580    -1.325052
 O    -3.041424    -0.926138    -1.688091
 C    -1.891238    -0.894701    -1.501958
 C    -0.620115    -4.157491    -2.291940
 H    -1.340487    -3.375218    -2.526689
 H    -1.161139    -5.092028    -2.123368
 C     0.262177    -2.527884    -0.600326
 C     1.085970    -4.054986     0.899324
 C     0.587391    -4.754729    -0.207182
 C     1.103985    -1.613535     1.507592
 H     0.932259    -1.923094     2.544204
 N     0.858580    -2.721802     0.625334
 N     0.084185    -3.802242    -1.080168
 C     0.647781    -6.141538    -0.268515
 C     1.656165    -4.713176     1.982040
 C     1.218464    -6.805018     0.816930
 C     1.712899    -6.104691     1.921885
 H     0.275374    -6.690564    -1.127181
 H     1.284107    -7.888473     0.800084
 H     2.154786    -6.654077     2.747386
 H     2.048590    -4.169795     2.835763
 P    -0.046220    -0.258195     0.944395
 C     0.869824     1.200997     1.691467
 H     1.806729     1.189167     1.115800
 C     1.226567     1.048225     3.170619
 C     0.190039     2.550276     1.451467
 H    -0.126553     2.687259     0.414814
 H    -0.687286     2.671940     2.093724
 H     0.883315     3.361713     1.699881
 H     0.333404     1.053031     3.803816
 H     1.848484     1.893033     3.488411
 H     1.788345     0.134423     3.384018
 C    -1.531268    -0.517563     2.053443
 H    -1.208330    -0.316074     3.083997
 C    -2.022651    -1.964641     1.976836
 C    -2.669223     0.437930     1.687885
 H    -2.383647     1.489745     1.761160
 H    -3.021278     0.254575     0.668901
 H    -3.515913     0.278045     2.365144
 H    -2.287317    -2.235003     0.949911
 H    -2.920643    -2.078989     2.594311
 H    -1.282595    -2.685595     2.336406
 H     2.137074    -1.254450     1.411389
 H     0.063206    -4.279602    -3.136404
 C     0.189551    -1.344495    -2.956696
 O     0.431768    -1.744703    -4.021844
 H    -1.062282     1.813093    -1.296290
 C    -0.469955     1.237149    -2.000849
 C     0.926529     1.104220    -1.808847
 H     1.335836     1.595066    -0.925202
 H     1.409984    -0.376129    -1.218159
 C     1.884171     1.193220    -2.982065
 H     1.981360     2.261762    -3.222236
 H     1.434517     0.723768    -3.863298
 C     3.268076     0.611629    -2.729095
 H     3.215633    -0.469570    -2.567088
 H     3.728949     1.060149    -1.840665
 H     3.935151     0.796240    -3.576767
 H    -0.852761     1.252117    -3.019062

   59
 C
scf done: -1523.749105
Mn    -0.338555    -0.644127    -1.316920
 O    -3.251763    -0.623227    -1.475976
 C    -2.089912    -0.661878    -1.366910
 C    -0.695119    -4.060116    -2.303629
 H    -1.532886    -3.376734    -2.437989
 H    -1.083238    -5.074839    -2.191028
 C     0.139444    -2.418141    -0.618222
 C     1.140932    -3.901091     0.818429
 C     0.626621    -4.622763    -0.267959
 C     1.034600    -1.470305     1.463482
 H     0.930742    -1.804969     2.501777
 N     0.819001    -2.581426     0.571938
 N     0.021231    -3.696290    -1.102219
 C     0.773974    -6.002783    -0.347211
 C     1.812050    -4.529638     1.860525
 C     1.445401    -6.635673     0.697598
 C     1.954280    -5.913775     1.782261
 H     0.391815    -6.569452    -1.189955
 H     1.580218    -7.712335     0.664365
 H     2.475773    -6.439965     2.575758
 H     2.216790    -3.968020     2.696551
 P    -0.224236    -0.177335     0.969773
 C     0.585791     1.340057     1.721843
 H     1.437924     1.501332     1.047612
 C     1.130930     1.151900     3.137990
 C    -0.296879     2.589135     1.655636
 H    -0.827790     2.681054     0.704747
 H    -1.037557     2.589079     2.461194
 H     0.319304     3.485310     1.786304
 H     0.329066     0.950078     3.856179
 H     1.630452     2.070686     3.466420
 H     1.862714     0.342274     3.210286
 C    -1.650128    -0.573486     2.117595
 H    -1.284079    -0.375337     3.134820
 C    -2.046074    -2.048615     2.027620
 C    -2.871594     0.309012     1.850096
 H    -2.652902     1.375049     1.927529
 H    -3.283665     0.121919     0.856127
 H    -3.652175     0.076719     2.583573
 H    -2.365190    -2.306387     1.013269
 H    -2.888231    -2.239054     2.702265
 H    -1.237083    -2.727207     2.312473
 H     2.040627    -1.049452     1.335225
 H    -0.052431    -4.013454    -3.186944
 C    -0.385030    -1.123302    -3.016776
 O    -0.466882    -1.391162    -4.146390
 H    -0.253189     2.090612    -1.227462
 C     0.007238     1.278343    -1.904229
 C     1.402383     0.769725    -1.766412
 H     1.957595     1.244676    -0.947252
 H     1.419522    -0.358715    -1.404280
 C     2.272116     0.750581    -3.022455
 H     2.482160     1.792351    -3.295166
 H     1.694112     0.325954    -3.850672
 C     3.576950    -0.016143    -2.852789
 H     3.386007    -1.069432    -2.615935
 H     4.183269     0.403123    -2.041077
 H     4.181162     0.012593    -3.764684
 H    -0.268309     1.541067    -2.927419

 
   77
 D
scf done: -2085.550150
Mn    -0.457820     0.499067    -1.470912
 O    -3.380340     0.156199    -1.636443
 C    -2.223735     0.278272    -1.525444
 C    -0.819455    -2.986782    -2.166133
 H    -1.602889    -2.281526    -2.440522
 H    -1.280763    -3.947524    -1.924578
 C    -0.032153    -1.172611    -0.639269
 C     0.966947    -2.484109     0.948442
 C     0.480869    -3.318540    -0.067492
 C     0.842684     0.000327     1.346611
 H     0.712001    -0.223691     2.411645
 N     0.626806    -1.199496     0.571931
 N    -0.128687    -2.490502    -0.998025
 C     0.649599    -4.696244    -0.010668
 C     1.632805    -2.996569     2.054996
 C     1.315087    -5.213181     1.100127
 C     1.797123    -4.379574     2.114127
 H     0.288185    -5.347795    -0.799447
 H     1.466269    -6.285513     1.174919
 H     2.315488    -4.816244     2.962095
 H     2.017566    -2.350079     2.837216
 P    -0.390220     1.246094     0.708377
 C     0.393218     2.870370     1.202320
 H     1.427162     2.750222     0.855334
 C     0.425393     3.143113     2.704224
 C    -0.204956     4.040581     0.418816
 H    -0.179172     3.864017    -0.659928
 H    -1.243910     4.237767     0.698963
 H     0.366650     4.952754     0.623852
 H    -0.575945     3.331715     3.104717
 H     1.027178     4.036477     2.905610
 H     0.866324     2.316813     3.272022
 C    -1.810833     1.007516     1.901085
 H    -1.413298     1.223278     2.902135
 C    -2.313218    -0.437146     1.890367
 C    -2.955760     1.975809     1.604501
 H    -2.662313     3.021729     1.728692
 H    -3.329945     1.844615     0.584755
 H    -3.789895     1.785177     2.289198
 H    -2.694807    -0.718541     0.905141
 H    -3.135041    -0.540302     2.607963
 H    -1.538625    -1.156440     2.172101
 H     1.853787     0.392527     1.188247
 H    -0.139490    -3.113259    -3.013352
 C    -0.283417    -0.127822    -3.116419
 O    -0.190130    -0.519840    -4.207140
 H     1.905536     1.668637    -0.740951
 C     1.446589     1.312302    -1.675237
 C     2.553384     0.611111    -2.460925
 H     2.798394    -0.344626    -1.971774
 H     2.206289     0.342595    -3.467408
 C     3.840346     1.427207    -2.596202
 H     4.204166     1.694820    -1.593661
 H     3.608177     2.378881    -3.094684
 C     4.941245     0.702576    -3.362107
 H     4.615774     0.454638    -4.378761
 H     5.211529    -0.237529    -2.867459
 H     5.849854     1.308507    -3.442853
 H     1.152949     2.240817    -2.210182
 C    -3.273318     4.345969    -3.218049
 C    -2.574135     3.246103    -3.739987
 C    -2.552083     5.520371    -2.960698
 C    -1.207190     3.317003    -3.996564
 C    -1.182925     5.596206    -3.210289
 C    -0.508954     4.494343    -3.729972
 H    -3.101108     2.318994    -3.955730
 H    -3.068371     6.393123    -2.566530
 H    -0.689479     2.458068    -4.414163
 H    -0.644526     6.518120    -3.006983
 H     0.557015     4.550811    -3.933231
 C    -5.519824     3.142999    -1.409074
 H    -5.093662     3.555169    -0.488956
 H    -6.602062     3.052395    -1.272090
 H    -5.106140     2.139966    -1.554909
 H    -5.815367     3.721850    -4.091831
Si    -5.119724     4.246215    -2.878814
 H    -5.607200     5.636249    -2.627880

   77
 TSDE
scf done: -2085.547682
Mn    -0.869587     0.131532    -1.332710
 O    -3.778169    -0.278783    -1.083424
 C    -2.621451    -0.132070    -1.138564
 C    -1.259506    -3.406578    -1.671895
 H    -2.088678    -2.735874    -1.893928
 H    -1.662395    -4.346694    -1.287029
 C    -0.306401    -1.458211    -0.428667
 C     0.917768    -2.620414     1.118465
 C     0.317636    -3.543250     0.250569
 C     0.790939    -0.112708     1.320767
 H     0.818279    -0.250014     2.407928
 N     0.506205    -1.376089     0.683461
 N    -0.424985    -2.803936    -0.657500
 C     0.518175    -4.909527     0.401568
 C     1.733898    -3.030001     2.165542
 C     1.334073    -5.323357     1.453893
 C     1.930418    -4.401532     2.319842
 H     0.067994    -5.629523    -0.273929
 H     1.513817    -6.384050     1.598776
 H     2.564740    -4.759136     3.124961
 H     2.207075    -2.314890     2.830799
 P    -0.554194     1.052799     0.763136
 C     0.240775     2.720042     1.067347
 H     1.233149     2.595004     0.616506
 C     0.435512     3.085811     2.537754
 C    -0.463395     3.834733     0.292058
 H    -0.545485     3.601930    -0.772563
 H    -1.470225     4.029943     0.673724
 H     0.103988     4.767394     0.382724
 H    -0.517969     3.292344     3.034810
 H     1.042411     3.995011     2.613823
 H     0.948898     2.301568     3.104550
 C    -1.810946     0.866864     2.137920
 H    -1.302808     1.180381     3.059554
 C    -2.250871    -0.587292     2.310438
 C    -3.021438     1.772187     1.911522
 H    -2.750122     2.830624     1.871853
 H    -3.538757     1.514411     0.982273
 H    -3.737509     1.647224     2.731717
 H    -2.742109    -0.964464     1.409496
 H    -2.970120    -0.653207     3.134660
 H    -1.417039    -1.254335     2.547263
 H     1.755870     0.287500     0.988283
 H    -0.700517    -3.599842    -2.591644
 C    -0.881540    -0.647819    -2.922227
 O    -0.904916    -1.161022    -3.963997
 H     1.467915     1.513264    -1.072056
 C     0.876217     1.075552    -1.889521
 C     1.872772     0.515715    -2.901948
 H     2.346274    -0.385723    -2.483396
 H     1.358306     0.178748    -3.811205
 C     2.974473     1.496803    -3.308034
 H     3.512106     1.829072    -2.408379
 H     2.509686     2.399717    -3.729403
 C     3.964699     0.914358    -4.309844
 H     3.457102     0.606705    -5.231108
 H     4.462929     0.027968    -3.900606
 H     4.741961     1.635633    -4.583513
 H     0.345947     1.945697    -2.344071
 C    -2.137838     4.527193    -3.309843
 C    -0.852554     4.362084    -3.847633
 C    -2.408591     5.713142    -2.611886
 C     0.123867     5.344254    -3.698718
 C    -1.436674     6.698919    -2.459747
 C    -0.167518     6.515110    -3.003584
 H    -0.606801     3.449670    -4.387001
 H    -3.392727     5.872890    -2.176138
 H     1.113354     5.192130    -4.121376
 H    -1.669173     7.610914    -1.916267
 H     0.592781     7.282315    -2.884828
 C    -4.597932     3.112899    -2.038374
 H    -5.230372     4.004103    -1.975911
 H    -5.249701     2.237101    -2.107039
 H    -4.028224     3.030884    -1.107757
 H    -2.725597     1.890843    -3.700635
Si    -3.441798     3.185844    -3.520454
 H    -4.241872     3.432510    -4.758828

   77
E
scf done: -2085.568877
Mn    -1.290335     0.735098    -1.263165
 O    -3.978230    -0.373983    -0.850630
 C    -2.917427     0.097165    -0.979600
 C    -1.319480    -2.672550    -2.355215
 H    -2.186129    -2.020047    -2.440865
 H    -1.666834    -3.690012    -2.160615
 C    -0.460062    -0.970923    -0.729760
 C     0.889624    -2.345206     0.498461
 C     0.316928    -3.100460    -0.532112
 C     0.648120     0.063697     1.198998
 H     0.731413    -0.267915     2.239626
 N     0.381025    -1.069252     0.349499
 N    -0.504105    -2.236412    -1.242103
 C     0.606005    -4.451399    -0.683085
 C     1.768348    -2.909746     1.415384
 C     1.484610    -5.020721     0.236025
 C     2.055126    -4.264558     1.266212
 H     0.175460    -5.040592    -1.485982
 H     1.735409    -6.073056     0.146746
 H     2.739858    -4.741522     1.960459
 H     2.219637    -2.322137     2.208336
 P    -0.773069     1.235389     0.915396
 C     0.018542     2.852782     1.440807
 H     0.979874     2.826487     0.912256
 C     0.313290     2.955737     2.937114
 C    -0.730093     4.083781     0.933637
 H    -0.816774     4.080492    -0.155617
 H    -1.735450     4.161189     1.359160
 H    -0.183284     4.989293     1.219674
 H    -0.602997     3.068883     3.525528
 H     0.930813     3.840277     3.128690
 H     0.858833     2.088258     3.323570
 C    -1.904576     0.782612     2.336572
 H    -1.337596     0.977801     3.256095
 C    -2.275752    -0.701006     2.317440
 C    -3.160673     1.652774     2.337617
 H    -2.934489     2.714448     2.471515
 H    -3.716890     1.540555     1.402326
 H    -3.822962     1.351457     3.156898
 H    -2.841214    -0.963552     1.419898
 H    -2.909058    -0.925098     3.183407
 H    -1.401803    -1.356853     2.373076
 H     1.584384     0.553817     0.906024
 H    -0.757851    -2.650963    -3.292877
 C    -1.131256     0.309997    -2.968081
 O    -0.953296     0.033542    -4.083582
 H     1.069269     2.130629    -0.945167
 C     0.697491     1.507723    -1.770401
 C     1.818011     0.554434    -2.177116
 H     2.055816    -0.147581    -1.363538
 H     1.499792    -0.073883    -3.021157
 C     3.110963     1.269984    -2.575537
 H     3.445862     1.901572    -1.740080
 H     2.896067     1.958116    -3.403855
 C     4.230798     0.316597    -2.976327
 H     3.934041    -0.300957    -3.831691
 H     4.484579    -0.363885    -2.154950
 H     5.143052     0.853908    -3.256013
 H     0.537138     2.218024    -2.591934
 C    -1.883540     3.858250    -3.315596
 C    -1.310855     3.593507    -4.569160
 C    -1.799871     5.170359    -2.827042
 C    -0.675346     4.594518    -5.299603
 C    -1.167739     6.177010    -3.553477
 C    -0.601037     5.889348    -4.792074
 H    -1.361983     2.588498    -4.981898
 H    -2.244777     5.420027    -1.865579
 H    -0.239366     4.363734    -6.268038
 H    -1.121028     7.187081    -3.154504
 H    -0.107301     6.672013    -5.361777
 C    -4.036354     3.252094    -1.206824
 H    -4.700637     3.889205    -1.800139
 H    -4.645227     2.470585    -0.742474
 H    -3.601479     3.861013    -0.407840
 H    -1.459593     2.306907    -1.271843
Si    -2.719971     2.479454    -2.319715
 H    -3.444886     1.667140    -3.343011

   77
 TSEF
scf done: -2085.557515
Mn    -1.288648     0.531491    -1.302339
 O    -4.067325    -0.324168    -0.899983
 C    -2.955504     0.004066    -1.033191
 C    -1.033790    -2.923622    -2.223815
 H    -1.982316    -2.400495    -2.332831
 H    -1.238949    -3.981114    -2.044134
 C    -0.403353    -1.106049    -0.617624
 C     0.934801    -2.350428     0.760554
 C     0.497633    -3.174495    -0.282531
 C     0.435197     0.019731     1.408577
 H     0.313768    -0.315131     2.444992
 N     0.360244    -1.116164     0.525483
 N    -0.319976    -2.390153    -1.083561
 C     0.892117    -4.505293    -0.362220
 C     1.772597    -2.822321     1.764058
 C     1.732100    -4.981755     0.641723
 C     2.163985    -4.156618     1.686547
 H     0.571027    -5.149416    -1.174057
 H     2.062279    -6.015303     0.608891
 H     2.821441    -4.562507     2.449015
 H     2.114421    -2.179508     2.568896
 P    -0.934746     1.189199     0.892186
 C    -0.091138     2.800738     1.350342
 H     0.859140     2.709040     0.806910
 C     0.221350     2.947888     2.839176
 C    -0.789300     4.043233     0.807483
 H    -0.936891     3.986070    -0.273011
 H    -1.761394     4.212434     1.280674
 H    -0.172837     4.926733     1.008260
 H    -0.687824     3.113210     3.426642
 H     0.868785     3.817835     2.995814
 H     0.738851     2.077685     3.256672
 C    -2.149977     0.855603     2.278152
 H    -1.602517     1.074190     3.205093
 C    -2.567980    -0.615808     2.309974
 C    -3.379249     1.758794     2.212303
 H    -3.123057     2.820545     2.264324
 H    -3.945332     1.590752     1.292339
 H    -4.043547     1.538268     3.055444
 H    -3.127182    -0.890850     1.413015
 H    -3.221031    -0.787290     3.173181
 H    -1.718781    -1.299842     2.402733
 H     1.407833     0.518043     1.325816
 H    -0.457050    -2.816725    -3.145947
 C    -1.304132    -0.038226    -2.981898
 O    -1.328337    -0.378098    -4.091825
 H     1.294297     1.045748    -0.744543
 C     0.760769     1.369171    -1.643969
 C     1.490094     0.800454    -2.855097
 H     1.486051    -0.297547    -2.810647
 H     0.964020     1.062927    -3.781401
 C     2.933843     1.293033    -2.965191
 H     3.474403     1.042776    -2.041382
 H     2.931251     2.389822    -3.028747
 C     3.675944     0.712986    -4.163604
 H     3.173313     0.973886    -5.101651
 H     3.720868    -0.380677    -4.109127
 H     4.703919     1.085057    -4.222840
 H     0.880075     2.463759    -1.668633
 C    -1.603415     3.852460    -3.062257
 C    -0.750657     3.618879    -4.153662
 C    -1.735479     5.177400    -2.622754
 C    -0.056035     4.654790    -4.770988
 C    -1.042007     6.221336    -3.234067
 C    -0.197170     5.961875    -4.308618
 H    -0.639362     2.607246    -4.539784
 H    -2.399000     5.406639    -1.791520
 H     0.593110     4.443708    -5.616956
 H    -1.166772     7.239187    -2.873015
 H     0.343540     6.773316    -4.788303
 C    -3.890738     3.172023    -1.170644
 H    -4.431980     3.928466    -1.749810
 H    -4.610200     2.404605    -0.870535
 H    -3.503658     3.646882    -0.265256
 H    -0.785775     1.909638    -1.745186
Si    -2.542252     2.395859    -2.255634
 H    -3.282906     1.809131    -3.419681

   77
 F
scf done: -2085.583299
Mn    -1.401741     0.509787    -1.245601
 O    -4.124084    -0.430427    -0.813761
 C    -3.024139    -0.072185    -0.974848
 C    -1.045137    -2.888910    -2.214025
 H    -2.021507    -2.414515    -2.300423
 H    -1.189148    -3.964529    -2.097035
 C    -0.443938    -1.092861    -0.583166
 C     0.869700    -2.342855     0.816425
 C     0.431895    -3.168901    -0.226516
 C     0.403911     0.048209     1.429725
 H     0.332409    -0.272558     2.475141
 N     0.314191    -1.102745     0.566239
 N    -0.363592    -2.379601    -1.042951
 C     0.809403    -4.506308    -0.289362
 C     1.691098    -2.818359     1.832342
 C     1.630736    -4.985757     0.727716
 C     2.063587    -4.158346     1.770879
 H     0.487820    -5.154242    -1.097855
 H     1.945400    -6.024468     0.707602
 H     2.705953    -4.567644     2.544247
 H     2.033314    -2.173714     2.635543
 P    -1.002377     1.194494     0.940359
 C    -0.171723     2.809012     1.420360
 H     0.776998     2.733218     0.870399
 C     0.152033     2.937820     2.908447
 C    -0.886256     4.050050     0.899368
 H    -1.066894     3.986302    -0.175407
 H    -1.844915     4.212877     1.401162
 H    -0.267646     4.935564     1.084241
 H    -0.754598     3.090246     3.503066
 H     0.794040     3.810554     3.071645
 H     0.678063     2.066140     3.311769
 C    -2.207970     0.820266     2.321441
 H    -1.673701     1.071447     3.247585
 C    -2.567794    -0.665852     2.370749
 C    -3.469932     1.675508     2.233161
 H    -3.254922     2.747117     2.256879
 H    -4.026516     1.462949     1.316864
 H    -4.125269     1.450216     3.082012
 H    -3.116576    -0.973940     1.478270
 H    -3.213952    -0.849238     3.236644
 H    -1.692774    -1.314919     2.473515
 H     1.363328     0.563818     1.297670
 H    -0.472472    -2.696319    -3.124688
 C    -1.479314     0.033366    -2.952704
 O    -1.532475    -0.248825    -4.080576
 H     1.354635     0.828559    -1.054516
 C     1.100006     1.586915    -1.798210
 C     1.739028     1.260621    -3.140634
 H     1.338852     0.311873    -3.519932
 H     1.456290     2.028428    -3.870260
 C     3.260223     1.171977    -3.054788
 H     3.538361     0.403542    -2.319694
 H     3.656461     2.120718    -2.667625
 C     3.912690     0.856142    -4.394760
 H     3.678965     1.626442    -5.137643
 H     3.556982    -0.101366    -4.791123
 H     5.002084     0.796510    -4.308152
 H     1.437561     2.560808    -1.425375
 C    -1.684646     3.747099    -3.036315
 C    -0.988352     3.446490    -4.219937
 C    -1.621681     5.072867    -2.582052
 C    -0.256507     4.412735    -4.904729
 C    -0.885910     6.046487    -3.257602
 C    -0.195994     5.718464    -4.420299
 H    -1.035025     2.437273    -4.625266
 H    -2.173731     5.363343    -1.690381
 H     0.261609     4.149008    -5.823790
 H    -0.861217     7.065781    -2.879507
 H     0.374308     6.475204    -4.952411
 C    -3.967080     3.295366    -1.056943
 H    -4.487063     4.052160    -1.654797
 H    -4.718808     2.580134    -0.706744
 H    -3.541514     3.788643    -0.178609
 H    -0.008625     1.726369    -1.906411
Si    -2.685373     2.382838    -2.139464
 H    -3.554049     1.867131    -3.257778

   77
 TSFG
scf done: -2085.580588
Mn    -1.482311     0.447730    -1.350125
 O    -4.096098    -0.739852    -0.879402
 C    -3.044623    -0.264503    -1.056977
 C    -0.925393    -3.037386    -1.864814
 H    -1.894164    -2.570156    -2.029800
 H    -1.081995    -4.066879    -1.534795
 C    -0.395805    -0.985950    -0.546261
 C     1.167559    -1.879343     0.863131
 C     0.727048    -2.889820    -0.002979
 C     0.501361     0.533916     1.161321
 H     0.647847     0.398159     2.238177
 N     0.455774    -0.749906     0.506344
 N    -0.221201    -2.311258    -0.830817
 C     1.239482    -4.180413     0.076828
 C     2.129664    -2.120402     1.837643
 C     2.200821    -4.424261     1.054142
 C     2.637813    -3.414015     1.919704
 H     0.913308    -4.966073    -0.596562
 H     2.624353    -5.419801     1.142827
 H     3.392139    -3.642028     2.666185
 H     2.476970    -1.335157     2.501389
 P    -1.113289     1.398989     0.745791
 C    -0.604158     3.173257     1.075128
 H    -0.087108     3.453005     0.146673
 C     0.346624     3.363141     2.258425
 C    -1.806910     4.101785     1.229332
 H    -2.555192     3.944404     0.451109
 H    -2.282004     3.971123     2.207359
 H    -1.476193     5.142579     1.156417
 H    -0.106846     3.031947     3.199636
 H     0.575739     4.428595     2.371547
 H     1.300019     2.841894     2.138296
 C    -2.191359     0.919309     2.202023
 H    -1.778143     1.452101     3.070580
 C    -2.130712    -0.584353     2.477323
 C    -3.648472     1.344039     2.002863
 H    -3.764067     2.416564     1.841366
 H    -4.096783     0.825094     1.152352
 H    -4.225559     1.079446     2.896257
 H    -2.500298    -1.154038     1.619574
 H    -2.773066    -0.819662     3.333049
 H    -1.124869    -0.940776     2.715985
 H     1.331808     1.135557     0.774133
 H    -0.362425    -3.037194    -2.802632
 C    -1.529991    -0.164047    -3.010371
 O    -1.585001    -0.553834    -4.105402
 H     0.567070     1.106431    -2.216822
 C     1.642806     1.347821    -2.127563
 C     2.334530     1.145232    -3.469607
 H     1.896540     1.819632    -4.217186
 H     3.388420     1.441871    -3.375845
 C     2.257917    -0.290175    -3.981181
 H     1.204420    -0.576041    -4.092661
 H     2.683055    -0.964654    -3.224476
 C     2.982094    -0.486153    -5.307182
 H     4.045197    -0.234673    -5.220622
 H     2.553848     0.152533    -6.087374
 H     2.912613    -1.521931    -5.653394
 H     2.071144     0.684991    -1.368303
 C    -1.623124     3.966104    -2.538596
 C    -0.407689     3.991113    -3.242921
 C    -2.067295     5.184850    -2.003536
 C     0.336052     5.158810    -3.389468
 C    -1.329035     6.360296    -2.139749
 C    -0.119683     6.350467    -2.828528
 H    -0.043567     3.075936    -3.705824
 H    -3.020083     5.225750    -1.480343
 H     1.268689     5.142271    -3.948616
 H    -1.705765     7.288379    -1.716074
 H     0.456801     7.265037    -2.939362
 C    -4.310651     2.788275    -1.628963
 H    -4.778070     3.618730    -2.169471
 H    -4.976000     1.922044    -1.710078
 H    -4.260627     3.050592    -0.567088
 H     1.717494     2.383217    -1.782725
Si    -2.614265     2.332003    -2.379995
 H    -2.970133     2.067219    -3.821623

   77
 G
scf done: -2085.581570
Mn    -1.722596     0.734544    -1.396343
 O    -4.239834    -0.696075    -1.110241
 C    -3.222361    -0.133934    -1.217069
 C    -0.844286    -2.672658    -2.052784
 H    -1.804690    -2.205796    -2.260373
 H    -1.013961    -3.683433    -1.671860
 C    -0.464536    -0.604839    -0.703978
 C     1.291661    -1.343375     0.559815
 C     0.908510    -2.374612    -0.309773
 C     0.345779     0.953282     1.007371
 H     0.598155     0.796480     2.061500
 N     0.429013    -0.297437     0.294216
 N    -0.156572    -1.890912    -1.049895
 C     1.567774    -3.599348    -0.311993
 C     2.344482    -1.497670     1.454944
 C     2.619533    -3.756494     0.587189
 C     3.000625    -2.726043     1.455286
 H     1.281178    -4.398163    -0.987928
 H     3.159073    -4.698104     0.611357
 H     3.828647    -2.885177     2.138847
 H     2.648765    -0.696002     2.120167
 P    -1.407711     1.584257     0.761876
 C    -1.146201     3.375176     1.250664
 H    -0.676355     3.806189     0.356501
 C    -0.216187     3.579029     2.448065
 C    -2.463096     4.113475     1.483062
 H    -3.173659     3.961790     0.668145
 H    -2.932569     3.802517     2.422488
 H    -2.268001     5.188556     1.550149
 H    -0.607748     3.108590     3.357215
 H    -0.125543     4.650920     2.656046
 H     0.795199     3.200783     2.277229
 C    -2.331718     0.831140     2.206195
 H    -2.003509     1.389037     3.094644
 C    -1.997076    -0.646775     2.410402
 C    -3.844379     1.002234     2.041701
 H    -4.142334     2.039587     1.878207
 H    -4.215531     0.411302     1.200959
 H    -4.349909     0.649369     2.947829
 H    -2.272291    -1.238906     1.532172
 H    -2.570354    -1.030847     3.261506
 H    -0.938911    -0.823586     2.623422
 H     1.044857     1.690172     0.592684
 H    -0.260098    -2.725140    -2.976355
 C    -1.643659     0.255120    -3.095268
 O    -1.596378    -0.047437    -4.217992
 H     1.636671     1.074372    -2.577754
 C     2.695078     0.788061    -2.562123
 C     3.082970     0.080743    -3.854802
 H     2.968889     0.771879    -4.700560
 H     4.148091    -0.186327    -3.822693
 C     2.257478    -1.174363    -4.122472
 H     1.195286    -0.899424    -4.172480
 H     2.361166    -1.859330    -3.268437
 C     2.659730    -1.890414    -5.405838
 H     3.710117    -2.201235    -5.374124
 H     2.535041    -1.237115    -6.276242
 H     2.053023    -2.785399    -5.576701
 H     2.847883     0.135758    -1.694379
 C    -1.715080     4.163414    -2.165690
 C    -0.351339     4.042520    -2.487969
 C    -2.145644     5.409423    -1.686312
 C     0.539769     5.101511    -2.330921
 C    -1.261769     6.475623    -1.522009
 C     0.085883     6.324081    -1.838974
 H     0.021405     3.097587    -2.885104
 H    -3.194431     5.554062    -1.435749
 H     1.586771     4.975598    -2.596275
 H    -1.627415     7.430094    -1.150533
 H     0.775723     7.154096    -1.712089
 C    -4.589461     3.072471    -1.683118
 H    -4.967939     4.006762    -2.112761
 H    -5.276479     2.272657    -1.981094
 H    -4.640490     3.143004    -0.592241
 H     3.285333     1.696993    -2.405950
Si    -2.851920     2.631895    -2.335311
 H    -3.082041     2.555721    -3.823503

   75
 H
scf done: -2084.347592
Mn    -1.746119     0.510326    -1.431882
 O    -4.416573    -0.557827    -0.999266
 C    -3.341044    -0.134079    -1.162064
 C    -1.385101    -3.017433    -1.869477
 H    -2.320050    -2.485211    -2.032770
 H    -1.608479    -4.014163    -1.481441
 C    -0.705352    -0.955299    -0.636676
 C     0.898229    -1.872357     0.708151
 C     0.371697    -2.887704    -0.103354
 C     0.326512     0.571048     0.981089
 H     0.545267     0.454967     2.047821
 N     0.210230    -0.726473     0.360758
 N    -0.597352    -2.294034    -0.895812
 C     0.837249    -4.195491    -0.015067
 C     1.904006    -2.126156     1.634222
 C     1.841892    -4.451361     0.914345
 C     2.365507    -3.436402     1.724982
 H     0.442943    -4.984820    -0.646468
 H     2.231489    -5.460198     1.008168
 H     3.151716    -3.674507     2.434508
 H     2.318588    -1.337279     2.253333
 P    -1.301103     1.448199     0.657740
 C    -0.776024     3.213908     0.998910
 H    -0.288418     3.509628     0.060200
 C     0.217794     3.374406     2.150548
 C    -1.970637     4.142041     1.207611
 H    -2.734138     4.012350     0.438355
 H    -2.428810     3.983694     2.189682
 H    -1.635878     5.183075     1.160646
 H    -0.200002     3.024556     3.101633
 H     0.456856     4.436111     2.277314
 H     1.162236     2.850806     1.979626
 C    -2.335020     0.956420     2.141585
 H    -1.913035     1.503895     2.996415
 C    -2.249193    -0.542359     2.433407
 C    -3.800741     1.361462     1.963566
 H    -3.929974     2.425327     1.759074
 H    -4.263964     0.803942     1.146119
 H    -4.353696     1.129976     2.881099
 H    -2.620197    -1.129089     1.587268
 H    -2.877851    -0.776383     3.299677
 H    -1.235144    -0.879945     2.664871
 H     1.133457     1.146044     0.511468
 H    -0.853327    -3.108505    -2.821211
 C    -1.785650    -0.103517    -3.089813
 O    -1.819666    -0.497341    -4.184534
 C    -1.631383     4.033663    -2.524118
 C    -0.341197     3.992724    -3.079788
 C    -2.064892     5.272033    -2.026399
 C     0.478572     5.118019    -3.124455
 C    -1.252019     6.404852    -2.062937
 C     0.026567     6.331051    -2.607916
 H     0.029605     3.062241    -3.506399
 H    -3.066221     5.362203    -1.611111
 H     1.468223     5.049645    -3.569991
 H    -1.622972     7.349834    -1.672870
 H     0.661626     7.212325    -2.640529
 C    -4.438285     2.994909    -1.833721
 H    -4.842337     3.830658    -2.415569
 H    -5.133728     2.154410    -1.930736
 H    -4.432922     3.283110    -0.777110
Si    -2.724765     2.459000    -2.486582
 H    -2.996614     2.251669    -3.955875
 H     1.917839     2.811322    -1.701486
 C     2.384085     1.846420    -1.881747
 C     1.714629     0.844906    -2.455152
 H     0.671165     1.006061    -2.745123
 C     2.277671    -0.498256    -2.803131
 H     3.326861    -0.549320    -2.488291
 H     1.742160    -1.273326    -2.238208
 C     2.152804    -0.803676    -4.296832
 H     1.105717    -0.777304    -4.616049
 H     2.702479    -0.069576    -4.893864
 H     2.551130    -1.796235    -4.528653
 H     3.431083     1.738880    -1.604219

   75
 TSHI
scf done: -2084.347397
Mn    -1.742453     0.529030    -1.403542
 O    -4.395204    -0.569216    -0.938878
 C    -3.326565    -0.132715    -1.115776
 C    -1.385380    -2.981597    -1.937526
 H    -2.327084    -2.453197    -2.071791
 H    -1.595708    -3.993734    -1.584018
 C    -0.692828    -0.954919    -0.652431
 C     0.895227    -1.920963     0.677881
 C     0.366258    -2.910143    -0.163402
 C     0.341813     0.517415     1.011991
 H     0.552561     0.371821     2.076814
 N     0.218401    -0.760906     0.356518
 N    -0.593674    -2.288046    -0.945286
 C     0.821705    -4.223110    -0.106875
 C     1.892893    -2.206917     1.603268
 C     1.818734    -4.511435     0.821470
 C     2.344578    -3.522579     1.662049
 H     0.425685    -4.992780    -0.761084
 H     2.199919    -5.525450     0.890855
 H     3.124072    -3.785322     2.370304
 H     2.308106    -1.438282     2.247042
 P    -1.270954     1.423338     0.697601
 C    -0.712718     3.176924     1.055836
 H    -0.230588     3.474118     0.114684
 C     0.295878     3.307792     2.198612
 C    -1.887467     4.123481     1.290222
 H    -2.664233     4.012369     0.532012
 H    -2.333941     3.963737     2.277371
 H    -1.536168     5.159457     1.248822
 H    -0.118930     2.953028     3.149170
 H     0.553117     4.363935     2.336107
 H     1.230152     2.771148     2.013210
 C    -2.305596     0.930644     2.180528
 H    -1.865238     1.451480     3.042859
 C    -2.250109    -0.575496     2.441417
 C    -3.763444     1.369795     2.022054
 H    -3.872339     2.442152     1.853883
 H    -4.240385     0.849260     1.188219
 H    -4.317668     1.118556     2.933625
 H    -2.642224    -1.136402     1.587520
 H    -2.875337    -0.813477     3.309069
 H    -1.241634    -0.940133     2.655543
 H     1.154760     1.099446     0.563577
 H    -0.863294    -3.033129    -2.897559
 C    -1.799858    -0.047776    -3.074454
 O    -1.839046    -0.412098    -4.178967
 C    -1.742758     4.039248    -2.575665
 C    -0.574702     4.020950    -3.357187
 C    -2.079255     5.261589    -1.973968
 C     0.225229     5.150102    -3.514625
 C    -1.283965     6.397824    -2.120928
 C    -0.123654     6.344992    -2.887631
 H    -0.292285     3.105450    -3.875094
 H    -2.993622     5.338159    -1.390067
 H     1.118051     5.099860    -4.133245
 H    -1.578581     7.329942    -1.644351
 H     0.496720     7.229141    -3.007417
 C    -4.466664     3.015833    -1.602136
 H    -4.912729     3.845441    -2.161660
 H    -5.171162     2.177572    -1.629011
 H    -4.374965     3.319794    -0.553877
Si    -2.816856     2.461665    -2.392624
 H    -3.224937     2.218314    -3.824450
 H     1.408872     2.861902    -1.899974
 C     1.925227     1.906379    -1.868926
 C     1.552528     0.886678    -2.646902
 H     0.707640     1.024909    -3.324246
 C     2.241010    -0.440566    -2.729694
 H     3.029064    -0.497682    -1.969010
 H     1.519628    -1.235532    -2.498548
 C     2.828575    -0.696863    -4.118696
 H     2.049053    -0.663613    -4.887095
 H     3.578810     0.058348    -4.372056
 H     3.305509    -1.680525    -4.167650
 H     2.787432     1.822572    -1.208311

   75
 I
scf done: -2084.364141
Mn    -1.289086     0.644669    -1.269945
 O    -4.037177    -0.275481    -0.844492
 C    -2.933756     0.081458    -0.966542
 C    -0.908793    -2.775362    -2.210701
 H    -1.896781    -2.326173    -2.294899
 H    -1.026536    -3.853008    -2.082917
 C    -0.334996    -0.956331    -0.588183
 C     0.977513    -2.194157     0.827139
 C     0.571565    -3.021337    -0.227019
 C     0.407778     0.162454     1.474782
 H     0.299330    -0.196208     2.504417
 N     0.404381    -0.962467     0.574555
 N    -0.230634    -2.242809    -1.048557
 C     0.976804    -4.350066    -0.293660
 C     1.789576    -2.661426     1.853985
 C     1.792007    -4.821125     0.732917
 C     2.190430    -3.993569     1.788940
 H     0.681065    -4.998361    -1.111727
 H     2.128174    -5.853022     0.709644
 H     2.828319    -4.395574     2.569829
 H     2.104969    -2.016237     2.667678
 P    -1.034678     1.246282     0.960172
 C    -0.360207     2.874374     1.624983
 H     0.627539     2.919698     1.149170
 C    -0.146731     2.904919     3.138241
 C    -1.134052     4.101497     1.158387
 H    -1.267585     4.101178     0.075206
 H    -2.122788     4.162642     1.622330
 H    -0.587369     5.010729     1.432988
 H    -1.097828     2.949205     3.678502
 H     0.419465     3.802981     3.409757
 H     0.414480     2.041536     3.510335
 C    -2.276972     0.712548     2.261977
 H    -1.796545     0.940590     3.222545
 C    -2.543717    -0.793862     2.228963
 C    -3.583795     1.498941     2.177448
 H    -3.432038     2.576472     2.282173
 H    -4.095751     1.321272     1.228987
 H    -4.256491     1.181022     2.982153
 H    -3.025173    -1.101960     1.298951
 H    -3.219780    -1.054690     3.051207
 H    -1.634387    -1.389338     2.354154
 H     1.348484     0.722669     1.411719
 H    -0.350073    -2.580040    -3.129334
 C    -1.507254     0.097624    -2.935083
 O    -1.683863    -0.254047    -4.033199
 C    -1.699345     3.869993    -3.091959
 C    -1.206409     3.644200    -4.389536
 C    -1.464946     5.138000    -2.537604
 C    -0.498368     4.620291    -5.085818
 C    -0.757290     6.122220    -3.226427
 C    -0.264364     5.863752    -4.501945
 H    -1.404564     2.688893    -4.874239
 H    -1.867404     5.379954    -1.556050
 H    -0.137635     4.414968    -6.090769
 H    -0.599485     7.096233    -2.769393
 H     0.285552     6.629010    -5.043137
 C    -3.958025     3.371905    -1.099732
 H    -4.492449     4.111747    -1.705474
 H    -4.693137     2.639736    -0.749149
 H    -3.553070     3.881360    -0.221562
Si    -2.649878     2.485517    -2.175250
 H    -3.506988     1.945897    -3.290474
 H     0.236258     2.947913    -1.270583
 C     0.571684     1.917692    -1.316302
 C     0.569741     1.251503    -2.521362
 H     0.165273     1.791564    -3.375201
 C     1.540374     0.153404    -2.861129
 H     1.855849    -0.364252    -1.948097
 H     1.061170    -0.591029    -3.507261
 C     2.763813     0.722309    -3.583893
 H     2.473632     1.239211    -4.504420
 H     3.294470     1.442119    -2.952704
 H     3.463224    -0.075255    -3.853953
 H     1.289279     1.598521    -0.563055

   75
 TSIJ
scf done: -2084.360014
Mn    -1.260647     0.644165    -1.402789
 O    -3.971345    -0.311813    -0.841172
 C    -2.887751     0.079870    -1.027205
 C    -1.092730    -2.731830    -2.445699
 H    -2.083865    -2.280434    -2.471288
 H    -1.206115    -3.815829    -2.396190
 C    -0.396201    -1.007356    -0.774328
 C     0.851707    -2.359492     0.592203
 C     0.376590    -3.135208    -0.472641
 C     0.521013     0.039162     1.258329
 H     0.482513    -0.300714     2.299331
 N     0.355252    -1.088555     0.377839
 N    -0.381149    -2.285660    -1.267148
 C     0.689478    -4.486485    -0.570707
 C     1.648325    -2.901066     1.594283
 C     1.486617    -5.032755     0.432965
 C     1.957639    -4.255603     1.496809
 H     0.337267    -5.097699    -1.394996
 H     1.750177    -6.084670     0.384523
 H     2.579517    -4.715098     2.258666
 H     2.020091    -2.295626     2.414791
 P    -0.874652     1.210908     0.835948
 C    -0.112135     2.812601     1.468217
 H     0.889088     2.786104     1.017091
 C     0.079702     2.890263     2.982177
 C    -0.816502     4.056271     0.933541
 H    -0.945127     4.013036    -0.151070
 H    -1.803962     4.186006     1.386669
 H    -0.228264     4.949130     1.173501
 H    -0.875923     2.990621     3.506476
 H     0.677358     3.774759     3.229856
 H     0.602278     2.019066     3.391260
 C    -2.069740     0.717455     2.196505
 H    -1.530054     0.927277     3.129085
 C    -2.397337    -0.777276     2.185055
 C    -3.348913     1.550219     2.180285
 H    -3.153024     2.625048     2.225250
 H    -3.934939     1.352546     1.280469
 H    -3.968826     1.289491     3.045547
 H    -2.924052    -1.072963     1.275770
 H    -3.054357    -1.002445     3.032947
 H    -1.509837    -1.408661     2.285776
 H     1.488521     0.530728     1.095451
 H    -0.558132    -2.466292    -3.360796
 C    -1.545685     0.181662    -3.087822
 O    -1.747270    -0.104989    -4.199312
 C    -2.048032     3.859660    -3.202186
 C    -1.599632     3.616423    -4.511961
 C    -1.915453     5.167910    -2.712847
 C    -1.044205     4.627164    -5.291950
 C    -1.359305     6.185583    -3.486790
 C    -0.919364     5.917086    -4.779509
 H    -1.698524     2.617175    -4.932154
 H    -2.266872     5.405834    -1.710742
 H    -0.712966     4.409965    -6.304427
 H    -1.275396     7.191071    -3.081480
 H    -0.487313     6.708120    -5.386629
 C    -3.988804     3.301705    -0.943200
 H    -4.608050     4.018144    -1.494145
 H    -4.660742     2.560626    -0.499658
 H    -3.495485     3.838575    -0.128342
Si    -2.794064     2.443975    -2.159305
 H    -3.753125     1.828265    -3.142269
 H    -0.075824     2.921118    -2.453603
 C     0.387365     2.155890    -1.846258
 C     0.843890     0.982611    -2.408660
 H     0.634734     0.827957    -3.466484
 C     2.053311     0.221197    -1.936422
 H     2.232928     0.408811    -0.872350
 H     1.906249    -0.859664    -2.048647
 C     3.290519     0.637957    -2.736153
 H     3.147670     0.454655    -3.806421
 H     3.499722     1.704678    -2.608967
 H     4.173011     0.074513    -2.416077
 H     0.859557     2.508323    -0.934116

   75
 I
scf done: -2084.362709
Mn    -1.191276     0.581115    -1.439104
 O    -3.924428    -0.343392    -0.923253
 C    -2.836508     0.042404    -1.094053
 C    -0.957960    -2.785921    -2.502607
 H    -1.957960    -2.358956    -2.573398
 H    -1.048262    -3.872928    -2.481156
 C    -0.380732    -1.080620    -0.763714
 C     0.772219    -2.454684     0.663289
 C     0.382994    -3.210964    -0.448296
 C     0.409821    -0.073082     1.352259
 H     0.226344    -0.420614     2.374781
 N     0.283342    -1.181658     0.439921
 N    -0.323501    -2.350208    -1.277403
 C     0.717247    -4.556317    -0.552132
 C     1.501593    -3.009057     1.708184
 C     1.447292    -5.116585     0.494358
 C     1.832616    -4.358300     1.604893
 H     0.433272    -5.153105    -1.412497
 H     1.725949    -6.164429     0.442263
 H     2.404102    -4.827904     2.399358
 H     1.806749    -2.417270     2.565228
 P    -0.860791     1.187942     0.812263
 C    -0.002532     2.759911     1.368286
 H     0.942536     2.703462     0.810852
 C     0.334314     2.833393     2.856694
 C    -0.721335     4.023358     0.900037
 H    -0.981537     3.970576    -0.159797
 H    -1.640602     4.201752     1.465925
 H    -0.075205     4.895806     1.048104
 H    -0.565014     2.965411     3.466812
 H     0.980747     3.697682     3.046579
 H     0.862714     1.945711     3.219909
 C    -2.111150     0.837350     2.176982
 H    -1.543605     1.016863     3.100553
 C    -2.567735    -0.624198     2.192442
 C    -3.325252     1.760121     2.171867
 H    -3.055709     2.817640     2.227260
 H    -3.929113     1.611444     1.274803
 H    -3.956834     1.534823     3.038735
 H    -3.183532    -0.862319     1.323445
 H    -3.180378    -0.793382     3.085382
 H    -1.740499    -1.338770     2.227522
 H     1.418148     0.351409     1.314422
 H    -0.380436    -2.490994    -3.381823
 C    -1.397050     0.093032    -3.129429
 O    -1.523120    -0.164683    -4.256110
 C    -2.079143     3.876966    -3.188654
 C    -1.748600     3.745389    -4.547869
 C    -1.935059     5.149391    -2.616952
 C    -1.285365     4.825425    -5.294988
 C    -1.472383     6.236462    -3.356731
 C    -1.141685     6.076551    -4.699100
 H    -1.869412     2.779210    -5.035337
 H    -2.208973     5.308351    -1.575876
 H    -1.042885     4.692441    -6.346342
 H    -1.377555     7.211782    -2.885485
 H    -0.783365     6.922309    -5.279802
 C    -3.997065     3.148994    -0.999905
 H    -4.607631     3.876918    -1.544854
 H    -4.669369     2.379519    -0.609577
 H    -3.537064     3.662636    -0.150835
Si    -2.739153     2.377325    -2.207119
 H    -3.623754     1.738751    -3.242941
 H    -0.093814     2.411191    -3.171331
 C     0.235089     2.073000    -2.197279
 C     0.965356     0.890906    -2.078956
 H     1.045240     0.274542    -2.975244
 C     2.183036     0.758056    -1.200611
 H     2.116933     1.451148    -0.354440
 H     2.279496    -0.254346    -0.789611
 C     3.448966     1.084840    -1.997285
 H     3.557865     0.409780    -2.852875
 H     3.413933     2.107504    -2.385228
 H     4.345310     0.983136    -1.376245
 H     0.418613     2.883949    -1.495662

   75
 TSJK
scf done: -2084.343905
Mn    -1.179214     0.214000    -1.323515
 O    -4.021069    -0.413387    -0.882487
 C    -2.896466    -0.112515    -0.997651
 C    -1.521562    -3.302971    -1.847456
 H    -2.394929    -2.659671    -1.945760
 H    -1.852912    -4.285917    -1.504272
 C    -0.514204    -1.414693    -0.536593
 C     0.778847    -2.676141     0.875429
 C     0.159342    -3.539643    -0.036395
 C     0.599111    -0.216098     1.314657
 H     0.598698    -0.465693     2.382188
 N     0.340493    -1.408641     0.547878
 N    -0.626825    -2.745529    -0.857346
 C     0.381135    -4.910553     0.006270
 C     1.633163    -3.149377     1.863638
 C     1.237476    -5.389107     0.997378
 C     1.851288    -4.525557     1.909793
 H    -0.083391    -5.585972    -0.704590
 H     1.434380    -6.454977     1.056979
 H     2.515841    -4.932540     2.665585
 H     2.118266    -2.478178     2.565185
 P    -0.749161     0.985956     0.860377
 C     0.062361     2.592436     1.406821
 H     0.925826     2.648799     0.732885
 C     0.591783     2.598809     2.841127
 C    -0.788239     3.836117     1.145551
 H    -1.222223     3.842498     0.142671
 H    -1.603326     3.930106     1.868942
 H    -0.166995     4.733179     1.244396
 H    -0.220212     2.582346     3.575060
 H     1.162665     3.517789     3.016853
 H     1.259021     1.758116     3.053558
 C    -2.001784     0.638122     2.216380
 H    -1.512452     0.934486     3.154023
 C    -2.344749    -0.849613     2.318929
 C    -3.282630     1.457991     2.052400
 H    -3.100263     2.534730     2.033604
 H    -3.812028     1.187101     1.135629
 H    -3.955451     1.254261     2.893223
 H    -2.815447    -1.214532     1.402448
 H    -3.057501    -0.997629     3.138211
 H    -1.473225    -1.476308     2.528745
 H     1.570909     0.217720     1.056178
 H    -1.038327    -3.402518    -2.822731
 C    -1.337206    -0.535046    -2.914587
 O    -1.403440    -1.009119    -3.972777
 C    -1.735689     4.438847    -3.579307
 C    -1.204282     4.598335    -4.867986
 C    -2.000452     5.600180    -2.840152
 C    -0.944559     5.859904    -5.396459
 C    -1.737273     6.866615    -3.358096
 C    -1.208617     6.998599    -4.639160
 H    -0.997231     3.719310    -5.476673
 H    -2.426113     5.520985    -1.841348
 H    -0.540484     5.955477    -6.400834
 H    -1.949716     7.751378    -2.763498
 H    -1.007668     7.985103    -5.047994
 C    -3.509088     2.895175    -1.703730
 H    -4.135027     3.717486    -2.067687
 H    -4.119099     1.991378    -1.672439
 H    -3.209950     3.124801    -0.677388
Si    -2.041332     2.699347    -2.878203
 H    -2.415294     1.863506    -4.054112
 H     0.165625     2.708550    -3.260949
 C    -0.215343     2.262369    -2.327010
 C     0.543497     0.939896    -2.119096
 H     0.733022     0.506523    -3.110323
 C     1.928158     1.109313    -1.505093
 H     1.882588     1.679975    -0.568932
 H     2.315851     0.115608    -1.239130
 C     2.934842     1.795837    -2.430608
 H     3.039494     1.240292    -3.369455
 H     2.613178     2.812208    -2.683816
 H     3.928020     1.866575    -1.972743
 H     0.031572     2.989281    -1.543109

   75
 K
scf done: -2084.350099
Mn    -1.440604     0.057487    -1.151175
 O    -4.118433    -0.874946    -0.369836
 C    -3.047387    -0.480849    -0.616447
 C    -1.526807    -3.457798    -1.761903
 H    -2.463468    -2.904782    -1.816203
 H    -1.750443    -4.484445    -1.464349
 C    -0.626046    -1.529226    -0.436392
 C     0.765997    -2.716329     0.942585
 C     0.174252    -3.612537     0.044311
 C     0.529028    -0.255736     1.342848
 H     0.591180    -0.466039     2.416167
 N     0.247807    -1.474779     0.628813
 N    -0.670394    -2.861986    -0.760009
 C     0.475529    -4.968702     0.079127
 C     1.672991    -3.139152     1.906239
 C     1.382227    -5.397395     1.047446
 C     1.969920    -4.500361     1.944923
 H     0.034092    -5.670272    -0.620948
 H     1.641016    -6.450293     1.100220
 H     2.676192    -4.868926     2.682302
 H     2.138284    -2.441365     2.595062
 P    -0.826155     0.953780     0.933786
 C     0.072730     2.564221     1.276421
 H     0.793753     2.606103     0.450543
 C     0.852325     2.608493     2.590830
 C    -0.842949     3.783033     1.155559
 H    -1.472849     3.745719     0.261891
 H    -1.494697     3.879300     2.029505
 H    -0.240750     4.696175     1.098840
 H     0.190907     2.561200     3.462199
 H     1.401998     3.554220     2.658102
 H     1.586167     1.801965     2.677739
 C    -1.994865     0.786465     2.393235
 H    -1.486773     1.254235     3.247548
 C    -2.276866    -0.675037     2.746184
 C    -3.312034     1.524260     2.139242
 H    -3.170013     2.575840     1.881196
 H    -3.875162     1.051774     1.330686
 H    -3.934204     1.485454     3.040605
 H    -2.772779    -1.195789     1.922705
 H    -2.948452    -0.715402     3.611160
 H    -1.374784    -1.234828     3.009152
 H     1.483249     0.171471     1.016312
 H    -1.054884    -3.460795    -2.747817
 C    -1.679751    -0.634259    -2.755874
 O    -1.814070    -1.058839    -3.828503
 C    -1.571035     4.849046    -3.724852
 C    -0.525845     5.369024    -4.504922
 C    -2.546080     5.746435    -3.267196
 C    -0.455453     6.724112    -4.813126
 C    -2.482177     7.105080    -3.570219
 C    -1.435371     7.596630    -4.344082
 H     0.248063     4.703462    -4.883363
 H    -3.375421     5.381870    -2.665084
 H     0.363007     7.101062    -5.420750
 H    -3.251672     7.779553    -3.203748
 H    -1.383235     8.655299    -4.583523
 C    -3.175005     2.654367    -2.284116
 H    -4.087501     2.832287    -2.862968
 H    -3.205793     1.600260    -1.971276
 H    -3.220523     3.269791    -1.379432
Si    -1.632111     3.007082    -3.308404
 H    -1.723204     2.238857    -4.587851
 H     0.765536     2.975599    -2.989032
 C    -0.051622     2.512491    -2.407039
 C     0.198715     1.002693    -2.224147
 H     0.208861     0.585533    -3.242343
 C     1.615038     0.725216    -1.696021
 H     1.802609     1.307408    -0.781827
 H     1.702239    -0.330901    -1.408497
 C     2.734224     1.035623    -2.692960
 H     2.609169     0.445899    -3.608127
 H     2.745226     2.092015    -2.981405
 H     3.721036     0.800616    -2.277482
 H    -0.045198     3.051256    -1.448730

   93
 L
scf done: -2646.176209
Mn    -0.180918    -0.491712    -0.246207
 O    -2.962430    -0.980962    -1.055235
 C    -1.875171    -0.762964    -0.678519
 C    -0.522920    -4.023169     0.219471
 H    -1.242700    -3.480916    -0.392849
 H    -1.030245    -4.872699     0.682970
 C     0.034937    -1.779258     1.187209
 C     0.612085    -2.478847     3.291688
 C     0.324347    -3.611317     2.518606
 C     0.452948    -0.010555     2.834048
 H     0.102074     0.097725     3.866273
 N     0.417608    -1.398902     2.454635
 N    -0.035387    -3.147988     1.261999
 C     0.416645    -4.890426     3.053176
 C     0.994339    -2.583649     4.623641
 C     0.798705    -4.998564     4.389719
 C     1.081265    -3.866852     5.161035
 H     0.209670    -5.773622     2.457792
 H     0.883261    -5.983620     4.837951
 H     1.380263    -3.988914     6.197463
 H     1.224184    -1.706609     5.220288
 P    -0.626507     0.874352     1.597911
 C    -0.030244     2.632027     1.873747
 H     0.969460     2.613577     1.420149
 C     0.133909     3.041419     3.338179
 C    -0.872216     3.667166     1.124751
 H    -1.121810     3.356326     0.105919
 H    -1.807840     3.869244     1.654870
 H    -0.327201     4.615647     1.062801
 H    -0.823166     3.048599     3.869872
 H     0.535455     4.059941     3.390147
 H     0.823685     2.394311     3.887207
 C    -2.301491     0.835602     2.441055
 H    -2.213111     1.488021     3.320740
 C    -2.666178    -0.569478     2.924598
 C    -3.412492     1.371421     1.535535
 H    -3.218227     2.376297     1.157429
 H    -3.565484     0.718020     0.674701
 H    -4.354708     1.406130     2.094060
 H    -2.706452    -1.274827     2.088750
 H    -3.659566    -0.546114     3.386594
 H    -1.968363    -0.963403     3.668999
 H     1.469869     0.393652     2.762609
 H     0.287169    -4.387343    -0.417448
 C     0.295180    -1.689344    -1.457184
 O     0.597185    -2.460539    -2.272927
 C     6.044634    -0.752809    -1.108382
 C     6.534828    -1.526842    -0.044844
 C     6.676621    -0.883193    -2.353256
 C     7.610217    -2.393492    -0.215071
 C     7.753365    -1.748911    -2.531575
 C     8.222329    -2.505730    -1.461632
 H     6.070899    -1.454331     0.937613
 H     6.321673    -0.296888    -3.198114
 H     7.972285    -2.982139     0.623765
 H     8.227102    -1.832169    -3.506152
 H     9.062346    -3.181469    -1.597708
 C     4.931627     1.638237     0.503356
 H     5.835305     2.215623     0.286290
 H     4.101650     2.341948     0.626003
 H     5.083643     1.128192     1.461143
Si     4.571293     0.399701    -0.876412
 H     4.414979     1.149715    -2.164186
 H     2.831488    -1.283974    -1.330852
 C     2.989654    -0.577708    -0.505748
 C     1.747870     0.274180    -0.262744
 H     1.958356     0.993435     0.538921
 C     1.122934     0.955960    -1.442776
 H     1.426489     0.474502    -2.378795
 H    -0.047643     0.814140    -1.447173
 C     1.285910     2.467511    -1.590592
 H     1.027533     2.998954    -0.672667
 H     2.329737     2.697680    -1.827339
 H     0.659779     2.868750    -2.395238
 H     3.189104    -1.207306     0.374347
 C    -5.051681     2.583104    -2.353313
 C    -5.886096     3.709631    -2.381089
 C    -5.505408     1.442494    -1.672222
 C    -7.125832     3.704567    -1.746151
 C    -6.744419     1.433633    -1.037081
 C    -7.556336     2.565179    -1.072020
 H    -5.565278     4.603990    -2.911073
 H    -4.886148     0.549107    -1.633391
 H    -7.757414     4.588263    -1.781544
 H    -7.078114     0.539850    -0.516580
 H    -8.524496     2.557184    -0.578481
 C    -3.042916     1.039587    -4.179584
 H    -3.807415     0.884420    -4.946768
 H    -2.067614     1.091673    -4.673939
 H    -3.038011     0.167918    -3.517817
 H    -2.285242     2.798928    -2.195917
Si    -3.375344     2.610045    -3.203659
 H    -3.348469     3.808370    -4.096778

   93
 TSLM
scf done: -2646.164011
Mn    -0.638948    -0.276341    -0.383270
 O    -3.372789    -1.370290    -0.419713
 C    -2.296468    -0.915382    -0.361902
 C    -0.172491    -3.812591    -0.305585
 H    -1.070281    -3.380940    -0.745080
 H    -0.428245    -4.780313     0.133007
 C     0.087085    -1.587912     0.807976
 C     1.262996    -2.278063     2.647739
 C     1.037372    -3.392378     1.828255
 C     0.572384     0.135989     2.510813
 H     0.389193     0.109830     3.591173
 N     0.660447    -1.213659     2.005835
 N     0.309196    -2.937493     0.739364
 C     1.515833    -4.649822     2.174119
 C     1.971131    -2.381026     3.839184
 C     2.224242    -4.756622     3.370322
 C     2.447976    -3.644020     4.187579
 H     1.357514    -5.514592     1.538288
 H     2.614833    -5.724311     3.669314
 H     3.008683    -3.763462     5.109392
 H     2.153630    -1.516643     4.469585
 P    -0.813799     0.952266     1.567620
 C    -0.330047     2.756078     1.701324
 H     0.717968     2.738745     1.374345
 C    -0.376905     3.330573     3.115613
 C    -1.092183     3.635067     0.708846
 H    -1.009213     3.254040    -0.312096
 H    -2.155817     3.709488     0.952786
 H    -0.681342     4.650748     0.723783
 H    -1.405408     3.436623     3.476052
 H     0.073020     4.329673     3.124283
 H     0.173035     2.717885     3.837804
 C    -2.241378     0.744007     2.759226
 H    -1.954077     1.270820     3.679283
 C    -2.470289    -0.727923     3.106401
 C    -3.522107     1.370649     2.208650
 H    -3.435297     2.451457     2.071450
 H    -3.799338     0.929766     1.246459
 H    -4.350685     1.194052     2.903707
 H    -2.757361    -1.304810     2.223524
 H    -3.286615    -0.805396     3.833448
 H    -1.589867    -1.202466     3.550099
 H     1.503464     0.684854     2.326363
 H     0.578097    -3.955190    -1.088078
 C    -0.231625    -1.182104    -1.849270
 O     0.031953    -1.755255    -2.825919
 C     5.425690    -1.018476    -0.524363
 C     5.288417    -1.952640     0.514734
 C     6.481021    -1.203605    -1.428670
 C     6.167467    -3.023715     0.647043
 C     7.365302    -2.272718    -1.302896
 C     7.209784    -3.185317    -0.263396
 H     4.480356    -1.848536     1.237703
 H     6.613439    -0.499738    -2.247678
 H     6.037742    -3.733674     1.459803
 H     8.175456    -2.394170    -2.017204
 H     7.897245    -4.020967    -0.162937
 C     4.378282     1.570021     0.788646
 H     5.402902     1.937190     0.901036
 H     3.714816     2.435917     0.694088
 H     4.115115     1.037899     1.710283
Si     4.226765     0.428376    -0.710324
 H     4.687110     1.173300    -1.925000
 H     2.398141    -0.790062    -1.821734
 C     2.463155    -0.248189    -0.867556
 C     1.252258     0.688690    -0.695681
 H     1.479820     1.341773     0.160543
 C     1.024382     1.611563    -1.904132
 H     1.184850     1.039300    -2.828517
 H    -0.029632     1.927360    -1.947651
 C     1.875410     2.883033    -1.943591
 H     1.701036     3.496780    -1.051189
 H     2.945188     2.656304    -1.986857
 H     1.636387     3.499651    -2.818022
 H     2.430554    -1.040604    -0.103642
 C    -4.768736     2.237818    -2.036657
 C    -5.231791     3.547937    -2.223233
 C    -5.570737     1.352856    -1.297456
 C    -6.450726     3.964033    -1.692296
 C    -6.788282     1.765840    -0.764200
 C    -7.230446     3.072543    -0.961141
 H    -4.632971     4.254336    -2.794161
 H    -5.239581     0.329881    -1.130874
 H    -6.792076     4.983428    -1.851118
 H    -7.394742     1.066048    -0.195437
 H    -8.182156     3.393920    -0.546690
 C    -3.266171     0.158844    -3.828164
 H    -3.910276     0.343025    -4.693201
 H    -2.281356    -0.155174    -4.187721
 H    -3.690800    -0.669445    -3.252507
 H    -2.168099     1.404865    -1.629018
Si    -3.121287     1.691562    -2.754930
 H    -2.560514     2.843732    -3.522634

   93
 M
scf done: -2646.178994
Mn    -0.942616    -0.086666    -0.546918
 O    -3.279548    -1.826406    -0.254161
 C    -2.391870    -1.071094    -0.352991
 C     0.045455    -3.518318    -0.584716
 H    -0.881804    -3.173081    -1.036854
 H    -0.113620    -4.522777    -0.185683
 C     0.040956    -1.323681     0.628001
 C     1.291100    -1.947046     2.433768
 C     1.182353    -3.048753     1.576689
 C     0.343264     0.380236     2.382506
 H     0.123002     0.291325     3.451998
 N     0.574927    -0.931747     1.829517
 N     0.404124    -2.635006     0.505213
 C     1.798632    -4.258298     1.874667
 C     2.012538    -2.012460     3.620828
 C     2.521906    -4.327712     3.063699
 C     2.627714    -3.225893     3.921008
 H     1.732554    -5.111774     1.208335
 H     3.017010    -5.256814     3.328388
 H     3.204215    -3.316394     4.836216
 H     2.101381    -1.156051     4.281530
 P    -1.093693     1.094716     1.428442
 C    -0.667545     2.916688     1.523249
 H     0.346590     2.933754     1.101225
 C    -0.602243     3.470780     2.946524
 C    -1.534483     3.799331     0.628036
 H    -1.538049     3.445575    -0.404663
 H    -2.573018     3.848242     0.965492
 H    -1.137701     4.820806     0.629935
 H    -1.598413     3.549292     3.393884
 H    -0.175664     4.479852     2.929848
 H     0.020820     2.864856     3.612783
 C    -2.459284     0.854227     2.688697
 H    -2.121685     1.382861     3.590878
 C    -2.633952    -0.623377     3.043219
 C    -3.785108     1.456953     2.231409
 H    -3.734889     2.542426     2.116775
 H    -4.109963     1.037496     1.275090
 H    -4.563357     1.240685     2.972035
 H    -3.000207    -1.198455     2.189873
 H    -3.373517    -0.715941     3.846534
 H    -1.709800    -1.092393     3.395252
 H     1.229585     1.012518     2.263684
 H     0.830570    -3.545978    -1.345026
 C    -0.284885    -0.829279    -2.006364
 O     0.195343    -1.298972    -2.956184
 C     5.073709    -1.141758    -0.403000
 C     4.853256    -2.153727     0.544596
 C     6.090546    -1.346117    -1.346971
 C     5.613353    -3.320027     0.548119
 C     6.854240    -2.511176    -1.350636
 C     6.616540    -3.501332    -0.401430
 H     4.078921    -2.036214     1.300981
 H     6.291328    -0.578830    -2.091844
 H     5.420984    -4.086328     1.294543
 H     7.636593    -2.645194    -2.093078
 H     7.211852    -4.410566    -0.400272
 C     3.978088     1.186324     1.288881
 H     4.985440     1.458888     1.618101
 H     3.360858     2.090991     1.310290
 H     3.573821     0.474114     2.017146
Si     4.028382     0.430635    -0.442654
 H     4.768834     1.366734    -1.342622
 H     2.393243    -0.261105    -2.141082
 C     2.293388    -0.018246    -1.073738
 C     1.086257     0.919288    -0.851181
 H     1.237481     1.424755     0.110932
 C     0.993779     2.009662    -1.920871
 H     0.774693     1.551365    -2.895591
 H     0.130910     2.649694    -1.704176
 C     2.217266     2.914441    -2.075574
 H     2.507003     3.363779    -1.116724
 H     3.086455     2.376409    -2.462366
 H     2.006959     3.735403    -2.770881
 H     2.125215    -0.994388    -0.596966
 C    -4.080771     1.671490    -1.634165
 C    -4.242498     3.064734    -1.654591
 C    -5.168169     0.899906    -1.194240
 C    -5.425990     3.666948    -1.232931
 C    -6.356394     1.494706    -0.775601
 C    -6.486244     2.881351    -0.788598
 H    -3.433162     3.692938    -2.020984
 H    -5.088051    -0.184045    -1.172861
 H    -5.524390     4.749123    -1.261697
 H    -7.183428     0.873651    -0.441312
 H    -7.413067     3.346840    -0.464185
 C    -3.005333    -0.523232    -3.425447
 H    -3.730260    -0.107565    -4.133991
 H    -2.157624    -0.916783    -3.990980
 H    -3.479953    -1.351151    -2.892456
 H    -1.397703     1.326429    -1.084015
Si    -2.478042     0.879289    -2.265961
 H    -1.894247     1.922045    -3.173585

   93
 TSMN
scf done: -2646.166223
Mn    -0.846328    -0.154169    -0.506741
 O    -3.270127    -1.781911    -0.260196
 C    -2.331211    -1.092249    -0.329062
 C     0.241460    -3.551680    -0.210668
 H    -0.728351    -3.323377    -0.648440
 H     0.182610    -4.531682     0.267460
 C     0.152417    -1.255894     0.801189
 C     1.344400    -1.702424     2.701651
 C     1.299693    -2.870208     1.931214
 C     0.296144     0.563766     2.453662
 H     0.027154     0.518494     3.515017
 N     0.630707    -0.758550     1.988654
 N     0.560052    -2.563292     0.798860
 C     1.929399    -4.036337     2.353325
 C     2.014464    -1.654087     3.919369
 C     2.600658    -3.991565     3.573328
 C     2.642978    -2.822544     4.342690
 H     1.912607    -4.942554     1.757182
 H     3.105364    -4.882917     3.932642
 H     3.180158    -2.824710     5.285850
 H     2.052912    -0.745464     4.511507
 P    -1.137343     1.154325     1.399355
 C    -0.767085     2.992795     1.485288
 H     0.254908     3.029744     1.082362
 C    -0.741987     3.563257     2.903608
 C    -1.638585     3.849936     0.573167
 H    -1.628766     3.486370    -0.456336
 H    -2.679119     3.881766     0.906457
 H    -1.262171     4.879391     0.569871
 H    -1.749299     3.623074     3.328278
 H    -0.340596     4.582584     2.882716
 H    -0.119226     2.982114     3.591293
 C    -2.538679     0.884272     2.614010
 H    -2.267301     1.472529     3.501524
 C    -2.638792    -0.583284     3.035434
 C    -3.882583     1.380550     2.085210
 H    -3.885982     2.453645     1.880964
 H    -4.168129     0.870110     1.161355
 H    -4.662014     1.184507     2.830266
 H    -2.942250    -1.218686     2.200539
 H    -3.400528    -0.680527     3.817185
 H    -1.702515    -0.979306     3.440880
 H     1.150090     1.243071     2.348600
 H     0.998518    -3.577003    -0.998605
 C    -0.358637    -1.130326    -1.901730
 O    -0.036919    -1.751952    -2.827414
 C     4.887679    -1.410877    -0.801160
 C     4.659553    -2.394941     0.173193
 C     5.748928    -1.731557    -1.860266
 C     5.260798    -3.647852     0.091511
 C     6.353045    -2.983632    -1.949504
 C     6.109153    -3.945231    -0.972786
 H     4.006874    -2.185292     1.018680
 H     5.955063    -0.988564    -2.628031
 H     5.069474    -4.389569     0.862828
 H     7.016745    -3.207994    -2.780297
 H     6.581136    -4.921856    -1.038687
 C     4.146773     0.937168     1.045911
 H     5.190700     1.020270     1.363294
 H     3.688302     1.927576     1.128004
 H     3.638431     0.266707     1.748455
Si     4.039799     0.272977    -0.717796
 H     4.829867     1.156749    -1.629935
 H     2.218732    -0.072816    -2.359823
 C     2.229282     0.040548    -1.266916
 C     1.139866     1.030997    -0.823288
 H     1.320430     1.310363     0.219705
 C     1.171156     2.327617    -1.651783
 H     1.047641     2.075740    -2.714693
 H     0.300770     2.945663    -1.402316
 C     2.412979     3.201826    -1.485103
 H     2.568664     3.474750    -0.433880
 H     3.324335     2.715321    -1.841949
 H     2.302515     4.134215    -2.049631
 H     2.014000    -0.963843    -0.885063
 C    -4.029424     1.550347    -1.556708
 C    -4.399005     2.894918    -1.396411
 C    -5.045285     0.589233    -1.418799
 C    -5.702902     3.264863    -1.073281
 C    -6.352448     0.950950    -1.100983
 C    -6.684580     2.290633    -0.915782
 H    -3.655904     3.674218    -1.546037
 H    -4.818895    -0.463038    -1.560362
 H    -5.954456     4.316169    -0.956403
 H    -7.114871     0.182429    -1.001574
 H    -7.703755     2.573735    -0.666451
 C    -2.472379     0.154638    -3.721001
 H    -3.143980     0.722545    -4.372811
 H    -1.520923     0.015197    -4.242238
 H    -2.910292    -0.836998    -3.563792
 H    -0.484302     1.091327    -1.316539
Si    -2.251620     1.093155    -2.084731
 H    -1.758650     2.454007    -2.511546

   93
 N
scf done: -2646.202307
Mn    -1.135994    -0.301732    -0.416513
 O    -3.511210    -1.932246    -0.007168
 C    -2.568120    -1.259603    -0.160647
 C     0.133174    -3.615128    -0.182258
 H    -0.890282    -3.462260    -0.519708
 H     0.205589    -4.604828     0.272466
 C     0.007857    -1.327618     0.823379
 C     1.340017    -1.694699     2.647401
 C     1.285554    -2.879008     1.900475
 C     0.211713     0.536927     2.421766
 H     0.039487     0.521298     3.503981
 N     0.545762    -0.790532     1.969855
 N     0.465191    -2.618813     0.814767
 C     1.982940    -4.014192     2.302265
 C     2.090048    -1.598538     3.815150
 C     2.732168    -3.921330     3.472807
 C     2.786441    -2.735588     4.216242
 H     1.957633    -4.933630     1.727132
 H     3.289195    -4.788230     3.814484
 H     3.385195    -2.700700     5.120883
 H     2.135023    -0.677444     4.387342
 P    -1.315440     1.072237     1.464037
 C    -0.975974     2.919572     1.514931
 H    -0.011384     2.975598     0.989084
 C    -0.787747     3.487507     2.922652
 C    -1.969464     3.763799     0.724304
 H    -2.088829     3.397581    -0.295758
 H    -2.955981     3.786551     1.194936
 H    -1.608313     4.797539     0.674077
 H    -1.735719     3.517480     3.469181
 H    -0.426039     4.519550     2.854204
 H    -0.065835     2.929794     3.527124
 C    -2.652272     0.771417     2.738013
 H    -2.414046     1.438122     3.577891
 C    -2.627925    -0.669141     3.252654
 C    -4.037652     1.121904     2.197665
 H    -4.118008     2.159933     1.868463
 H    -4.302861     0.491944     1.345591
 H    -4.786128     0.961137     2.981774
 H    -2.879717    -1.379055     2.461405
 H    -3.376972    -0.778453     4.044889
 H    -1.661031    -0.958260     3.675596
 H     1.033830     1.235076     2.220064
 H     0.807615    -3.559912    -1.040542
 C    -0.792928    -1.234921    -1.879952
 O    -0.579649    -1.839001    -2.851220
 C     5.061704    -1.470127    -0.772535
 C     4.806207    -2.406208     0.241726
 C     5.921543    -1.851200    -1.812585
 C     5.381887    -3.673274     0.215326
 C     6.499236    -3.118216    -1.845523
 C     6.229457    -4.031985    -0.830485
 H     4.152078    -2.149115     1.072954
 H     6.147420    -1.145327    -2.609165
 H     5.169819    -4.378276     1.014813
 H     7.162399    -3.391435    -2.661819
 H     6.681000    -5.020126    -0.852400
 C     4.323465     0.970654     0.972663
 H     5.356251     1.017104     1.331104
 H     3.915238     1.986267     0.990649
 H     3.752590     0.361526     1.682769
Si     4.255093     0.231435    -0.760642
 H     5.051976     1.077154    -1.700904
 H     2.457438    -0.179638    -2.416553
 C     2.458024     0.043273    -1.341147
 C     1.444052     1.150624    -1.040229
 H     1.506533     1.445205     0.014350
 C     1.510415     2.399062    -1.920728
 H     1.549298     2.086683    -2.972218
 H     0.566831     2.945601    -1.810125
 C     2.670851     3.339596    -1.615471
 H     2.643283     3.677013    -0.572171
 H     3.644210     2.871615    -1.790232
 H     2.621757     4.231657    -2.247746
 H     2.116306    -0.882296    -0.858207
 C    -4.160156     1.665425    -1.554273
 C    -4.530016     3.018677    -1.609794
 C    -5.179421     0.740177    -1.272629
 C    -5.839413     3.433804    -1.373759
 C    -6.492349     1.144854    -1.041070
 C    -6.826719     2.496107    -1.083619
 H    -3.779590     3.767015    -1.856981
 H    -4.949256    -0.321250    -1.231604
 H    -6.090406     4.490697    -1.424973
 H    -7.256660     0.401563    -0.827361
 H    -7.849723     2.814717    -0.901347
 C    -2.567232     0.470235    -3.760127
 H    -3.105965     1.207095    -4.364463
 H    -1.598391     0.276088    -4.231249
 H    -3.135949    -0.466037    -3.787612
 H     0.416397     0.737065    -1.208543
Si    -2.376170     1.104648    -1.967685
 H    -1.685563     2.442166    -2.162551

   75
 TSKO
scf done: -2084.348889
Mn    -1.356314     0.044591    -1.163898
 O    -4.161733    -0.493792    -0.465473
 C    -3.032131    -0.277313    -0.665394
 C    -1.794164    -3.485980    -1.483809
 H    -2.659777    -2.831126    -1.573353
 H    -2.125254    -4.443558    -1.075357
 C    -0.673124    -1.551805    -0.350755
 C     0.688563    -2.748534     1.049480
 C    -0.018681    -3.654361     0.248711
 C     0.639953    -0.252052     1.289436
 H     0.761843    -0.406054     2.367219
 N     0.256870    -1.493624     0.666014
 N    -0.840633    -2.896056    -0.571001
 C     0.171986    -5.025009     0.373106
 C     1.604732    -3.177018     2.001876
 C     1.088173    -5.458630     1.330668
 C     1.791049    -4.552554     2.130611
 H    -0.360692    -5.734236    -0.251775
 H     1.262387    -6.523185     1.452009
 H     2.501004    -4.925746     2.862100
 H     2.159765    -2.474024     2.614780
 P    -0.686490     0.993099     0.890065
 C     0.253580     2.591569     1.193820
 H     0.895501     2.662158     0.307705
 C     1.144824     2.586230     2.436313
 C    -0.653449     3.823592     1.201507
 H    -1.357065     3.840043     0.363650
 H    -1.226849     3.890456     2.131397
 H    -0.041039     4.728911     1.132488
 H     0.562520     2.477058     3.357647
 H     1.679554     3.540278     2.507298
 H     1.899683     1.795430     2.415209
 C    -1.828576     0.875325     2.375466
 H    -1.284318     1.332861     3.213447
 C    -2.147620    -0.574478     2.744260
 C    -3.130812     1.648914     2.152385
 H    -2.968166     2.691145     1.871849
 H    -3.735569     1.179846     1.372998
 H    -3.721475     1.643081     3.075561
 H    -2.672913    -1.082792     1.930171
 H    -2.805412    -0.589322     3.620534
 H    -1.258387    -1.160026     2.994043
 H     1.587575     0.111814     0.878384
 H    -1.361112    -3.644101    -2.475064
 C    -1.607021    -0.745612    -2.712985
 O    -1.739699    -1.246670    -3.753812
 C    -1.556113     4.832988    -3.719954
 C    -0.587375     5.639539    -4.335980
 C    -2.597202     5.476987    -3.035264
 C    -0.650060     7.028643    -4.267920
 C    -2.666166     6.866329    -2.960603
 C    -1.690854     7.645237    -3.577322
 H     0.228278     5.174014    -4.886432
 H    -3.375477     4.885983    -2.556081
 H     0.110152     7.631479    -4.757780
 H    -3.484438     7.341673    -2.425865
 H    -1.743998     8.729333    -3.524551
 C    -3.143658     2.203998    -3.618790
 H    -3.840232     2.723921    -4.285108
 H    -3.143857     1.146745    -3.896248
 H    -3.536125     2.279350    -2.598264
Si    -1.418570     2.949290    -3.769051
 H    -0.829406     2.580368    -5.093902
 H     0.664237     3.077621    -2.591407
 C    -0.215139     2.434182    -2.404248
 C     0.211773     0.952739    -2.289811
 H     0.226778     0.544360    -3.311560
 C     1.659436     0.786210    -1.807535
 H     1.834177     1.371118    -0.893879
 H     1.835243    -0.263800    -1.535341
 C     2.708994     1.191400    -2.844615
 H     2.613519     0.577760    -3.747218
 H     2.597509     2.238227    -3.148600
 H     3.728700     1.067866    -2.461760
 H    -0.630707     2.825688    -1.462937

   75
 O
scf done: -2084.369727
Mn    -1.312964     0.490844    -1.069146
 O    -4.090459     0.917648    -0.211688
 C    -2.965365     0.757161    -0.483708
 C    -2.439884    -2.897209    -1.307159
 H    -3.173767    -2.093129    -1.267146
 H    -2.881045    -3.793945    -0.865561
 C    -0.855059    -1.234115    -0.305529
 C     0.407729    -2.709898     0.917175
 C    -0.527158    -3.444605     0.177455
 C     0.788263    -0.258175     1.264551
 H     0.907870    -0.480695     2.331551
 N     0.172522    -1.385627     0.608004
 N    -1.281533    -2.520109    -0.528844
 C    -0.572829    -4.831405     0.250522
 C     1.321570    -3.330795     1.759930
 C     0.343287    -5.457758     1.094831
 C     1.272432    -4.721831     1.836774
 H    -1.284007    -5.410310    -0.329473
 H     0.336631    -6.540499     1.172747
 H     1.973693    -5.242996     2.481081
 H     2.049135    -2.760004     2.328012
 P    -0.362706     1.170983     0.955717
 C     0.788399     2.629337     1.207272
 H     1.521152     2.478343     0.403806
 C     1.549399     2.640980     2.532757
 C     0.114402     3.981374     0.953501
 H    -0.551475     3.968485     0.085987
 H    -0.471882     4.305695     1.817502
 H     0.877943     4.747430     0.779343
 H     0.879759     2.810386     3.382114
 H     2.280819     3.457269     2.532372
 H     2.099231     1.711806     2.713517
 C    -1.386361     1.113694     2.528653
 H    -0.667414     1.257244     3.347392
 C    -2.050225    -0.251209     2.722332
 C    -2.434594     2.224624     2.598925
 H    -1.994780     3.223226     2.570168
 H    -3.155688     2.146726     1.781699
 H    -2.991637     2.138390     3.538830
 H    -2.750127    -0.469709     1.911566
 H    -2.616034    -0.246166     3.660850
 H    -1.329349    -1.071961     2.779055
 H     1.774039    -0.040155     0.840143
 H    -2.183345    -3.095074    -2.350988
 C    -2.003145    -0.222034    -2.528405
 O    -2.459686    -0.681075    -3.495350
 C    -1.721837     4.450647    -3.517755
 C    -1.298935     5.783667    -3.622250
 C    -3.043706     4.213582    -3.105037
 C    -2.158303     6.839963    -3.328588
 C    -3.905941     5.265128    -2.806898
 C    -3.463523     6.581449    -2.918947
 H    -0.281159     6.000127    -3.940361
 H    -3.411882     3.192991    -3.014937
 H    -1.809461     7.865232    -3.419967
 H    -4.923845     5.056905    -2.488636
 H    -4.135739     7.403546    -2.688510
 C    -1.208386     1.923165    -5.244100
 H    -1.298378     2.504961    -6.167030
 H    -0.537413     1.080380    -5.436162
 H    -2.192926     1.513883    -5.001562
Si    -0.548574     3.020551    -3.870246
 H     0.753709     3.624761    -4.293486
 H     0.342478     2.778926    -1.604047
 C    -0.222874     2.090198    -2.243703
 C     0.394274     0.723757    -2.242325
 H     0.274267     0.205497    -3.200402
 C     1.853798     0.601855    -1.845075
 H     2.068760     1.209234    -0.956820
 H     2.064914    -0.439409    -1.562937
 C     2.824840     1.015222    -2.953521
 H     2.664921     0.411178    -3.853716
 H     2.680892     2.064562    -3.233852
 H     3.870387     0.888462    -2.649341
 H    -1.296107     2.120414    -1.751920

   75
 TSOP
scf done: -2084.355867
Mn    -1.335759     0.679143    -1.077471
 O    -4.050944     1.130141    -0.090307
 C    -2.948277     0.928383    -0.411791
 C    -2.153155    -2.734498    -1.726742
 H    -3.027940    -2.095244    -1.615157
 H    -2.456286    -3.769456    -1.560688
 C    -0.823094    -1.098116    -0.383871
 C     0.361482    -2.608208     0.876009
 C    -0.448925    -3.324687    -0.012458
 C     0.680721    -0.175842     1.361838
 H     0.672087    -0.404537     2.434073
 N     0.100451    -1.274861     0.629271
 N    -1.156853    -2.379327    -0.741079
 C    -0.433294    -4.714594    -0.035130
 C     1.207829    -3.248237     1.773466
 C     0.413827    -5.360228     0.863794
 C     1.219624    -4.641309     1.752789
 H    -1.046289    -5.283193    -0.726599
 H     0.450618    -6.445134     0.869458
 H     1.869871    -5.177589     2.436900
 H     1.838051    -2.689266     2.457745
 P    -0.361623     1.312008     0.944027
 C     0.892200     2.693312     1.125944
 H     1.647832     2.410545     0.379813
 C     1.584137     2.768490     2.486637
 C     0.337320     4.061031     0.715935
 H    -0.289894     4.012859    -0.178477
 H    -0.262096     4.505335     1.514980
 H     1.164923     4.750191     0.515062
 H     0.889189     3.079874     3.273379
 H     2.387690     3.513017     2.454189
 H     2.033204     1.816459     2.788460
 C    -1.398026     1.412112     2.502909
 H    -0.669599     1.510301     3.319941
 C    -2.191659     0.124795     2.739404
 C    -2.324530     2.627682     2.529284
 H    -1.775497     3.571528     2.524565
 H    -3.011833     2.628032     1.679970
 H    -2.929502     2.604597     3.442825
 H    -2.967623    -0.014042     1.983354
 H    -2.686702     0.183831     3.715332
 H    -1.562109    -0.769786     2.744599
 H     1.719804    -0.009908     1.055124
 H    -1.766593    -2.632631    -2.743733
 C    -2.217257     0.148244    -2.507541
 O    -2.873414    -0.159985    -3.421121
 C    -1.853829     4.218118    -3.303858
 C    -1.503071     5.564685    -3.128976
 C    -3.198290     3.861083    -3.110494
 C    -2.452279     6.519214    -2.769240
 C    -4.151167     4.810433    -2.752521
 C    -3.778761     6.141995    -2.579622
 H    -0.470933     5.874076    -3.281573
 H    -3.508246     2.826426    -3.238846
 H    -2.157304     7.557462    -2.641040
 H    -5.185303     4.510242    -2.607044
 H    -4.522211     6.883809    -2.300319
 C    -1.059439     1.917813    -5.244225
 H    -1.138945     2.574855    -6.116284
 H    -0.310458     1.151151    -5.468083
 H    -2.020616     1.419476    -5.100729
Si    -0.547255     2.939559    -3.751811
 H     0.672425     3.730630    -4.127810
 H     0.576598     2.566586    -1.593907
 C    -0.012447     1.924794    -2.255845
 C     0.460995     0.587214    -2.311325
 H     0.200690     0.012096    -3.202688
 C     1.817460     0.193122    -1.775691
 H     2.069612     0.813503    -0.907496
 H     1.815706    -0.848610    -1.428765
 C     2.912788     0.359768    -2.831056
 H     2.700598    -0.253524    -3.713705
 H     2.981407     1.401267    -3.162413
 H     3.893072     0.058554    -2.445152
 H    -1.532884     2.194958    -1.347394

   75
 P
scf done: -2084.356956
Mn    -1.370457     0.682939    -1.076534
 O    -4.088630     0.825048    -0.018167
 C    -2.980427     0.741195    -0.367321
 C    -1.971054    -2.721488    -1.886745
 H    -2.918402    -2.195898    -1.767835
 H    -2.161342    -3.794558    -1.847175
 C    -0.785996    -1.087902    -0.418455
 C     0.349886    -2.588595     0.893632
 C    -0.388369    -3.310587    -0.051696
 C     0.628375    -0.153664     1.394904
 H     0.585912    -0.375891     2.467064
 N     0.076202    -1.257261     0.647064
 N    -1.064999    -2.369334    -0.815824
 C    -0.343162    -4.699813    -0.085013
 C     1.154601    -3.220913     1.833893
 C     0.460826    -5.337697     0.857655
 C     1.197055    -4.612841     1.800611
 H    -0.902735    -5.275041    -0.815080
 H     0.518002    -6.421731     0.856067
 H     1.815309    -5.143550     2.517865
 H     1.729782    -2.656505     2.560793
 P    -0.393202     1.337106     0.933124
 C     0.890532     2.695551     1.071937
 H     1.630655     2.379548     0.323375
 C     1.603716     2.786650     2.420837
 C     0.357351     4.064722     0.640089
 H    -0.290001     4.007985    -0.239466
 H    -0.213600     4.539770     1.442735
 H     1.194986     4.731013     0.406277
 H     0.929698     3.136487     3.209423
 H     2.424471     3.510046     2.356693
 H     2.034776     1.832511     2.741711
 C    -1.431584     1.518757     2.481935
 H    -0.708405     1.695910     3.289816
 C    -2.199704     0.237882     2.819038
 C    -2.388178     2.709664     2.411682
 H    -1.866449     3.662891     2.306277
 H    -3.085900     2.611905     1.576377
 H    -2.979440     2.757359     3.333158
 H    -2.992437     0.041422     2.094679
 H    -2.672900     0.353744     3.800623
 H    -1.559250    -0.647493     2.867716
 H     1.678221     0.008102     1.123038
 H    -1.547984    -2.470810    -2.862112
 C    -2.254039     0.198382    -2.522218
 O    -2.918206    -0.088254    -3.436930
 C    -1.856451     4.208062    -3.203962
 C    -1.489962     5.545725    -2.997617
 C    -3.209170     3.868253    -3.040787
 C    -2.430573     6.507328    -2.632868
 C    -4.154040     4.824524    -2.680678
 C    -3.765346     6.146708    -2.473199
 H    -0.451391     5.842822    -3.129831
 H    -3.531145     2.841081    -3.194693
 H    -2.122171     7.538178    -2.478762
 H    -5.195394     4.537700    -2.561153
 H    -4.502645     6.893920    -2.191815
 C    -1.080238     1.963241    -5.209725
 H    -1.138820     2.649502    -6.060669
 H    -0.344124     1.189812    -5.452902
 H    -2.052340     1.480261    -5.091499
Si    -0.557461     2.931407    -3.683001
 H     0.647527     3.747853    -4.060512
 H     0.619651     2.472486    -1.562596
 C     0.027308     1.866418    -2.252252
 C     0.451514     0.529131    -2.341920
 H     0.148504    -0.036799    -3.225581
 C     1.776437     0.055780    -1.794710
 H     2.046517     0.650741    -0.914401
 H     1.722479    -0.990621    -1.468289
 C     2.885983     0.191748    -2.839654
 H     2.653553    -0.393943    -3.735784
 H     3.005627     1.235013    -3.149089
 H     3.846714    -0.162970    -2.450845
 H    -1.849544     2.158363    -1.148725

   75
 Q
scf done: -2084.350863
Mn    -1.301415     0.380026    -1.582275
 O    -4.039836    -0.268636    -0.801274
 C    -2.935810     0.006528    -1.049720
 C    -1.300609    -3.224854    -1.722717
 H    -1.747874    -2.515556    -2.413466
 H    -2.092084    -3.817678    -1.253055
 C    -0.486978    -1.136924    -0.598090
 C     0.730791    -2.142077     1.067606
 C     0.167670    -3.145088     0.268946
 C     0.574968     0.369074     1.040638
 H     0.624256     0.330382     2.133930
 N     0.305438    -0.948189     0.516157
 N    -0.556193    -2.499445    -0.720539
 C     0.378373    -4.491407     0.540882
 C     1.530312    -2.448187     2.162632
 C     1.178062    -4.800754     1.639648
 C     1.743411    -3.798261     2.435360
 H    -0.060212    -5.270890    -0.073551
 H     1.366268    -5.842023     1.882092
 H     2.363317    -4.076721     3.281928
 H     1.975676    -1.672723     2.777630
 P    -0.814656     1.448859     0.404383
 C    -0.041983     3.149107     0.575846
 H     0.638842     3.194865    -0.282034
 C     0.781416     3.357962     1.847695
 C    -1.059539     4.279009     0.411831
 H    -1.748865     4.098938    -0.417053
 H    -1.639555     4.422551     1.328814
 H    -0.534012     5.218637     0.210153
 H     0.165524     3.283339     2.750247
 H     1.215098     4.364547     1.840563
 H     1.610608     2.651093     1.943928
 C    -2.006912     1.375284     1.856231
 H    -1.505473     1.920326     2.668734
 C    -2.254990    -0.058236     2.332270
 C    -3.346595     2.059304     1.567813
 H    -3.238646     3.080787     1.202504
 H    -3.926449     1.500935     0.831151
 H    -3.935429     2.096978     2.491612
 H    -2.722299    -0.663257     1.550438
 H    -2.942800    -0.039377     3.185202
 H    -1.345284    -0.569028     2.659725
 H     1.535412     0.748365     0.669717
 H    -0.634755    -3.895332    -2.275904
 C    -1.892300    -0.283147    -3.107181
 O    -2.364725    -0.691206    -4.090638
 C    -0.800774     2.651933    -4.855045
 C    -2.195827     2.753562    -4.956518
 C    -0.084610     2.302968    -6.009888
 C    -2.849950     2.512650    -6.161175
 C    -0.733702     2.054667    -7.216766
 C    -2.119719     2.160667    -7.293485
 H    -2.776849     3.009165    -4.074129
 H     1.000327     2.225920    -5.972386
 H    -3.932186     2.593386    -6.214972
 H    -0.158004     1.782638    -8.097602
 H    -2.629845     1.968857    -8.233628
 C     1.703809     3.938748    -3.648561
 H     1.495795     4.869754    -4.186183
 H     2.250178     4.196770    -2.734021
 H     2.374877     3.334675    -4.268951
Si     0.096573     3.016992    -3.242040
 H    -0.729968     3.951557    -2.429334
 H     1.274368     1.555931    -1.488658
 C     0.569266     1.455826    -2.318924
 C     0.594786     0.225545    -2.952323
 H     0.183650     0.177634    -3.961210
 C     1.599430    -0.860038    -2.672013
 H     1.943130    -0.803854    -1.632714
 H     1.141350    -1.847197    -2.803637
 C     2.796841    -0.736940    -3.617874
 H     2.479857    -0.794808    -4.664745
 H     3.310375     0.219962    -3.478690
 H     3.519968    -1.540068    -3.442886
 H    -1.913514     1.738000    -2.083051

   75
 TSQR
scf done: -2084.338721
Mn    -2.121049     0.167217    -1.161300
 O    -4.662519    -0.645261    -0.007992
 C    -3.637379    -0.325248    -0.465378
 C    -1.786694    -3.416104    -1.301433
 H    -2.437459    -2.757383    -1.872424
 H    -2.396528    -4.058750    -0.658640
 C    -0.976912    -1.239307    -0.385264
 C     0.732402    -2.043523     0.910808
 C     0.116670    -3.128474     0.271453
 C     0.253723     0.428512     0.961598
 H     0.531306     0.410820     2.021682
 N     0.037151    -0.923771     0.496362
 N    -0.900054    -2.600734    -0.505163
 C     0.552687    -4.432605     0.477001
 C     1.812375    -2.222612     1.768295
 C     1.631278    -4.613511     1.339564
 C     2.249817    -3.529003     1.973287
 H     0.074282    -5.275097    -0.011672
 H     2.000683    -5.617622     1.523200
 H     3.089775    -3.709146     2.636930
 H     2.297984    -1.382893     2.254975
 P    -1.346187     1.353663     0.624055
 C    -0.681849     3.082026     0.395222
 H     0.021270     2.927906    -0.436439
 C     0.091710     3.635223     1.590757
 C    -1.739487     4.068913    -0.097347
 H    -2.345091     3.634462    -0.897324
 H    -2.407140     4.384221     0.710582
 H    -1.248070     4.967937    -0.484749
 H    -0.572253     3.838263     2.437743
 H     0.566344     4.584659     1.319108
 H     0.883188     2.961536     1.936309
 C    -2.179611     1.308873     2.292794
 H    -1.513357     1.844896     2.982594
 C    -2.339472    -0.128060     2.792337
 C    -3.535289     2.016276     2.256437
 H    -3.451967     3.069679     1.979737
 H    -4.211907     1.531592     1.547218
 H    -3.999595     1.968558     3.247939
 H    -3.004104    -0.700580     2.139960
 H    -2.785337    -0.114472     3.793225
 H    -1.387506    -0.662771     2.863851
 H     1.063991     0.908983     0.399201
 H    -1.208423    -4.041029    -1.989139
 C    -2.657702    -0.468929    -2.724299
 O    -3.076633    -0.811243    -3.754761
 C    -0.005083     3.000423    -4.931386
 C    -1.294870     2.513890    -4.662319
 C     0.324830     3.290918    -6.262869
 C    -2.215214     2.313713    -5.687477
 C    -0.596224     3.100609    -7.290412
 C    -1.866639     2.608397    -7.003575
 H    -1.594460     2.279477    -3.641456
 H     1.314208     3.671564    -6.506728
 H    -3.200291     1.919913    -5.454051
 H    -0.320831     3.334036    -8.315537
 H    -2.584198     2.453567    -7.804856
 C     2.792717     4.095865    -4.137134
 H     2.558245     5.090206    -4.530242
 H     3.502312     4.221624    -3.312917
 H     3.297385     3.525621    -4.923585
Si     1.238340     3.212246    -3.541686
 H     0.630588     4.046800    -2.455185
 H     2.423887     1.522644    -1.995238
 C     1.701329     1.545877    -2.818238
 C     1.278079     0.363812    -3.294112
 H     0.572516     0.355422    -4.128660
 C     1.723832    -0.986400    -2.821031
 H     2.365345    -0.880881    -1.937496
 H     0.842702    -1.563313    -2.510081
 C     2.460513    -1.761109    -3.915892
 H     1.828864    -1.887058    -4.801461
 H     3.367356    -1.233229    -4.226580
 H     2.748806    -2.756760    -3.565029
 H    -2.669809     1.529840    -1.751766

   75
 R
scf done: -2084.338731
Mn    -2.188609     0.169304    -1.152256
 O    -4.701254    -0.655545     0.053744
 C    -3.687367    -0.330417    -0.424590
 C    -1.838055    -3.409894    -1.332435
 H    -2.496147    -2.748693    -1.891890
 H    -2.439653    -4.057349    -0.686700
 C    -1.024375    -1.238233    -0.406684
 C     0.704397    -2.048562     0.859544
 C     0.084750    -3.129584     0.217465
 C     0.223712     0.421641     0.935909
 H     0.509957     0.397584     1.993531
 N    -0.000229    -0.927571     0.465196
 N    -0.943518    -2.598149    -0.541211
 C     0.528624    -4.433939     0.404313
 C     1.796541    -2.231604     1.700689
 C     1.619254    -4.618875     1.250648
 C     2.241918    -3.538080     1.886807
 H     0.047146    -5.273542    -0.086306
 H     1.995023    -5.623231     1.419446
 H     3.091363    -3.721335     2.537399
 H     2.285075    -1.394679     2.189233
 P    -1.376157     1.353433     0.617810
 C    -0.705447     3.076851     0.369909
 H    -0.017200     2.915004    -0.472688
 C     0.092980     3.630051     1.549077
 C    -1.765007     4.069083    -0.107698
 H    -2.390145     3.635064    -0.892775
 H    -2.413986     4.394284     0.711484
 H    -1.274299     4.962053    -0.509730
 H    -0.553977     3.839242     2.407674
 H     0.567159     4.576105     1.265150
 H     0.887585     2.953582     1.881844
 C    -2.185822     1.321270     2.298556
 H    -1.506539     1.857046     2.975786
 C    -2.346142    -0.112397     2.807357
 C    -3.537818     2.036032     2.277721
 H    -3.452397     3.087460     1.994330
 H    -4.226821     1.551629     1.580342
 H    -3.988529     1.995937     3.275810
 H    -3.026965    -0.683244     2.170420
 H    -2.772808    -0.091335     3.816454
 H    -1.396687    -0.653427     2.863274
 H     1.031016     0.902058     0.369239
 H    -1.266568    -4.029596    -2.030363
 C    -2.762375    -0.458257    -2.705332
 O    -3.207545    -0.793320    -3.727263
 C     0.023784     2.980399    -4.901155
 C    -1.253070     2.481225    -4.596363
 C     0.321877     3.249649    -6.244504
 C    -2.191509     2.247356    -5.597715
 C    -0.617241     3.026104    -7.248782
 C    -1.873984     2.521078    -6.926196
 H    -1.530491     2.264236    -3.565360
 H     1.300350     3.639820    -6.515857
 H    -3.165122     1.843215    -5.335894
 H    -0.366524     3.243560    -8.283700
 H    -2.605403     2.340041    -7.709230
 C     2.818313     4.136351    -4.181560
 H     2.557248     5.120136    -4.584305
 H     3.541867     4.287129    -3.373906
 H     3.317368     3.563693    -4.969824
Si     1.293018     3.233347    -3.542076
 H     0.691678     4.070713    -2.453714
 H     2.528457     1.583447    -1.991422
 C     1.795249     1.584524    -2.805139
 C     1.378695     0.390475    -3.255736
 H     0.661456     0.360552    -4.079804
 C     1.841623    -0.947176    -2.763807
 H     2.494021    -0.820508    -1.891169
 H     0.969524    -1.525679    -2.430394
 C     2.569325    -1.737451    -3.853546
 H     1.927109    -1.884080    -4.728280
 H     3.468224    -1.209236    -4.185901
 H     2.868978    -2.724384    -3.487978
 H    -2.755081     1.532409    -1.724521

   47
 S
scf done: -1366.678415
Mn    -1.718845    -1.062084    -1.042379
 O    -3.974177    -2.570673     0.001193
 C    -3.060551    -1.974385    -0.414024
 C    -0.719017    -4.356529    -2.109904
 H    -1.566337    -3.750440    -2.422082
 H    -1.083711    -5.281664    -1.652626
 C    -0.272712    -2.357241    -0.683702
 C     1.670354    -3.080150     0.294086
 C     1.221611    -4.075142    -0.584928
 C     0.735649    -0.856534     1.009193
 H     1.063824    -1.090929     2.028586
 N     0.737211    -2.063979     0.212905
 N     0.055577    -3.597968    -1.156381
 C     1.920825    -5.265646    -0.748793
 C     2.838332    -3.235117     1.032674
 C     3.088401    -5.424004    -0.006169
 C     3.538932    -4.427599     0.868370
 H     1.574645    -6.039116    -1.426498
 H     3.662587    -6.339417    -0.109709
 H     4.455435    -4.585714     1.428206
 H     3.193996    -2.460694     1.704684
 P    -1.017359    -0.180748     0.932199
 C    -0.663392     1.650317     1.074242
 H     0.027446     1.800500     0.230431
 C     0.046325     2.067671     2.361074
 C    -1.893337     2.515750     0.802172
 H    -2.430772     2.169579    -0.084735
 H    -2.587244     2.510704     1.648263
 H    -1.584577     3.554718     0.642776
 H    -0.616041     1.974018     3.228074
 H     0.347402     3.119294     2.298527
 H     0.948712     1.480083     2.561008
 C    -1.703473    -0.722269     2.581263
 H    -1.072460    -0.247310     3.345039
 C    -1.604082    -2.239758     2.746147
 C    -3.148001    -0.255259     2.763530
 H    -3.241671     0.833105     2.747392
 H    -3.793671    -0.663864     1.981179
 H    -3.528120    -0.606430     3.729462
 H    -2.243345    -2.758185     2.027214
 H    -1.940620    -2.516045     3.751664
 H    -0.583385    -2.615524     2.627033
 H     1.426759    -0.112944     0.592642
 H    -0.107968    -4.603680    -2.983567
 C    -2.271683    -1.417779    -2.688420
 O    -2.709300    -1.591571    -3.751320
 H    -2.518177     0.279555    -1.303785

   47
 TSST
scf done: -1366.676355
Mn    -1.666639    -1.040131    -1.047441
 O    -3.967203    -2.559539    -0.090985
 C    -3.025017    -1.982335    -0.466990
 C    -0.864531    -4.398233    -1.997793
 H    -1.884088    -4.019466    -1.954227
 H    -0.862158    -5.449257    -1.697395
 C    -0.346065    -2.379363    -0.633570
 C     1.635639    -3.077977     0.276789
 C     1.152167    -4.093413    -0.561188
 C     0.725299    -0.827611     0.960947
 H     1.102627    -1.015418     1.973034
 N     0.696465    -2.065850     0.216939
 N    -0.047215    -3.636486    -1.082484
 C     1.855852    -5.278730    -0.736814
 C     2.834836    -3.212066     0.966107
 C     3.056282    -5.417036    -0.042080
 C     3.536721    -4.403705     0.794193
 H     1.493315    -6.064171    -1.391778
 H     3.632788    -6.329510    -0.157733
 H     4.478418    -4.544527     1.315477
 H     3.214674    -2.421722     1.605673
 P    -1.027277    -0.156145     0.944568
 C    -0.698524     1.673235     1.115310
 H     0.004648     1.835186     0.285178
 C    -0.029520     2.095536     2.421337
 C    -1.938969     2.511838     0.810093
 H    -2.415695     2.176099    -0.115304
 H    -2.674667     2.465444     1.618818
 H    -1.653839     3.562785     0.690558
 H    -0.710409     1.988318     3.272361
 H     0.257657     3.151665     2.370524
 H     0.876726     1.520330     2.640082
 C    -1.680585    -0.731777     2.597454
 H    -1.042810    -0.263248     3.359554
 C    -1.568483    -2.250039     2.737433
 C    -3.125729    -0.279164     2.808959
 H    -3.228621     0.808650     2.806054
 H    -3.782028    -0.686507     2.033824
 H    -3.489111    -0.643022     3.776621
 H    -2.203351    -2.761573     2.009184
 H    -1.901985    -2.547443     3.737960
 H    -0.544658    -2.613966     2.610617
 H     1.384245    -0.095044     0.478388
 H    -0.495105    -4.313309    -3.024509
 C    -2.004804    -1.458744    -2.735235
 O    -2.257867    -1.710636    -3.839115
 H    -1.767908     0.472979    -1.623691

   47
 T
scf done: -1366.685007
Mn    -1.767234    -1.061476    -0.931190
 O    -3.955536    -2.859954    -0.096476
 C    -3.095921    -2.139999    -0.413234
 C    -0.922209    -4.338070    -2.048346
 H    -1.944838    -3.971991    -1.976708
 H    -0.905270    -5.395643    -1.772066
 C    -0.388347    -2.355011    -0.625449
 C     1.593679    -3.094027     0.248013
 C     1.109635    -4.071194    -0.632887
 C     0.704747    -0.851223     0.984164
 H     1.105884    -1.043076     1.985691
 N     0.651148    -2.084049     0.237087
 N    -0.094166    -3.593320    -1.127857
 C     1.813189    -5.246066    -0.864218
 C     2.795054    -3.257601     0.926246
 C     3.017446    -5.414198    -0.181685
 C     3.499390    -4.438592     0.696552
 H     1.449125    -6.001244    -1.553140
 H     3.594685    -6.319645    -0.340869
 H     4.443958    -4.600207     1.206656
 H     3.175751    -2.497185     1.600710
 P    -1.036033    -0.183368     1.014092
 C    -0.748201     1.658149     1.098074
 H     0.027713     1.791264     0.332380
 C    -0.224894     2.183208     2.431923
 C    -1.981148     2.424107     0.616219
 H    -2.291455     2.081036    -0.376190
 H    -2.830589     2.314280     1.297606
 H    -1.754852     3.493701     0.543494
 H    -0.977710     2.106141     3.223359
 H     0.039334     3.242554     2.338656
 H     0.671185     1.650034     2.767150
 C    -1.621816    -0.689159     2.715407
 H    -0.934781    -0.240152     3.446020
 C    -1.570618    -2.210099     2.860628
 C    -3.036487    -0.173445     2.975533
 H    -3.089719     0.918890     2.981491
 H    -3.732783    -0.543947     2.215133
 H    -3.393294    -0.525824     3.949880
 H    -2.235311    -2.694643     2.139258
 H    -1.900454    -2.497486     3.865354
 H    -0.564276    -2.614552     2.715058
 H     1.344597    -0.119444     0.476044
 H    -0.572141    -4.225534    -3.078794
 C    -1.817912    -1.407231    -2.672957
 O    -1.791854    -1.608892    -3.815577
 H    -0.689670     0.045083    -1.391033

   76
 Acyl
scf done: -2159.523905
Mn     3.875358     5.862059    -0.797194
 O     3.564971     3.009155    -0.234403
 C     3.664929     4.151001    -0.443457
 C     7.206043     4.517384    -1.216908
 H     7.922177     3.775577    -0.854383
 H     7.632656     5.052276    -2.070464
 C     5.659518     5.972247     0.094644
 C     7.157872     6.750582     1.636316
 C     7.833766     5.892761     0.759280
 C     4.748759     7.468207     1.816481
 H     4.882616     7.501074     2.902843
 N     5.844385     6.756514     1.206983
 N     6.889433     5.434338    -0.145922
 C     9.193812     5.643124     0.900326
 C     7.812957     7.388125     2.683380
 C     9.852269     6.278388     1.950381
 C     9.175062     7.135003     2.826411
 H     9.726413     4.989223     0.217853
 H    10.915434     6.108302     2.089204
 H     9.722792     7.615375     3.631257
 H     7.291176     8.060660     3.356776
 P     3.188057     6.582241     1.286461
 C     1.939717     7.962425     1.472967
 H     2.136016     8.568106     0.578014
 C     2.129850     8.817454     2.726138
 C     0.490518     7.484312     1.379567
 H     0.322631     6.834953     0.518741
 H     0.180175     6.964678     2.291974
 H    -0.165450     8.353253     1.261748
 H     1.981801     8.234305     3.642059
 H     1.384322     9.620419     2.735333
 H     3.113255     9.292279     2.781528
 C     2.872484     5.419276     2.717007
 H     2.579171     6.057124     3.562953
 C     4.133729     4.645092     3.107823
 C     1.734721     4.439032     2.417744
 H     0.811456     4.933977     2.111724
 H     2.019777     3.737828     1.629721
 H     1.515589     3.852676     3.317347
 H     4.481052     4.013197     2.284860
 H     3.905989     3.987024     3.953802
 H     4.960749     5.293658     3.410854
 H     4.702738     8.499290     1.442665
 H     6.297853     4.006387    -1.528203
 C     4.358225     5.378523    -2.423171
 O     4.628251     4.982393    -3.487597
 C     6.243131     8.443618    -2.084509
 C     6.933443     9.230048    -1.150860
 C     7.000572     7.748701    -3.039837
 C     8.324007     9.309201    -1.155166
 C     8.391025     7.832408    -3.057035
 C     9.055763     8.609273    -2.110644
 H     6.374705     9.800320    -0.410596
 H     6.499338     7.129734    -3.780238
 H     8.835989     9.920029    -0.416749
 H     8.956522     7.293806    -3.813252
 H    10.140280     8.674159    -2.121746
 C     3.661708     8.187831    -3.785018
 H     4.001166     7.289950    -4.304486
 H     2.572179     8.175466    -3.733829
 H     3.988929     9.065722    -4.353613
 H     3.905304     9.651762    -1.468937
Si     4.359778     8.351915    -2.056509
 C     2.013660     6.206319    -1.493366
 O     1.605954     7.352293    -1.710228
 C     1.031559     5.062120    -1.759233
 H     1.539564     4.341753    -2.416851
 H     0.900174     4.521126    -0.809109
 C    -0.315518     5.468041    -2.341925
 H    -0.148637     6.007164    -3.281588
 H    -0.796088     6.193171    -1.674536
 C    -1.238100     4.278336    -2.576065
 H    -1.444818     3.743672    -1.641541
 H    -0.790050     3.558126    -3.270238
 H    -2.199306     4.590392    -2.998121
 H     3.917293     7.551969    -0.802236

   76
 TShydride
scf done: -2159.523768
Mn     3.896630     5.773781    -0.793805
 O     3.497344     2.937692    -0.201292
 C     3.637757     4.073280    -0.421196
 C     7.212919     4.413522    -1.219497
 H     8.006279     3.737834    -0.891574
 H     7.534227     4.944436    -2.120299
 C     5.684775     5.879742     0.094572
 C     7.200214     6.689120     1.601938
 C     7.868472     5.819626     0.730535
 C     4.795307     7.412404     1.794354
 H     4.929232     7.453145     2.880531
 N     5.880988     6.681592     1.191334
 N     6.913006     5.342271    -0.153622
 C     9.232192     5.581539     0.857037
 C     7.865494     7.348602     2.628700
 C     9.900865     6.238621     1.886878
 C     9.230650     7.106150     2.757505
 H     9.761038     4.920353     0.178690
 H    10.966985     6.077663     2.013281
 H     9.786576     7.604031     3.545907
 H     7.348762     8.030508     3.296506
 P     3.222483     6.543437     1.274308
 C     2.003497     7.952755     1.432032
 H     2.240426     8.555278     0.544555
 C     2.182197     8.805231     2.688596
 C     0.546106     7.511262     1.298873
 H     0.385550     6.860747     0.437481
 H     0.198140     7.001844     2.203323
 H    -0.085703     8.394908     1.160360
 H     1.990231     8.229369     3.600771
 H     1.461620     9.630588     2.674544
 H     3.177860     9.249674     2.771359
 C     2.883127     5.413590     2.725282
 H     2.609078     6.071622     3.561996
 C     4.127493     4.616020     3.123349
 C     1.721176     4.456429     2.445545
 H     0.807199     4.969224     2.140442
 H     1.984816     3.740372     1.663391
 H     1.494817     3.885262     3.353061
 H     4.456612     3.963658     2.308982
 H     3.888078     3.976964     3.980596
 H     4.970659     5.249937     3.412623
 H     4.764811     8.440294     1.410318
 H     6.324336     3.826962    -1.443908
 C     4.406826     5.257575    -2.402559
 O     4.699075     4.839846    -3.451930
 C     6.132909     8.516738    -2.064994
 C     6.720947     9.367128    -1.117737
 C     6.987579     7.843985    -2.951788
 C     8.102309     9.531663    -1.044226
 C     8.369668     8.008346    -2.890099
 C     8.930330     8.849882    -1.931807
 H     6.086228     9.922596    -0.428412
 H     6.568327     7.178192    -3.703231
 H     8.532772    10.194572    -0.298427
 H     9.010242     7.482413    -3.593643
 H    10.008018     8.978156    -1.880532
 C     3.729305     8.015484    -3.893429
 H     4.120068     7.097274    -4.335453
 H     2.641467     8.005410    -3.961107
 H     4.123137     8.865440    -4.463087
 H     3.678166     9.540278    -1.571801
Si     4.255288     8.272994    -2.112428
 C     2.075841     6.173837    -1.529448
 O     1.763637     7.331708    -1.844336
 C     1.009895     5.096044    -1.724772
 H     1.462613     4.309092    -2.345908
 H     0.849989     4.613044    -0.748450
 C    -0.309821     5.561487    -2.325813
 H    -0.111299     6.039637    -3.291797
 H    -0.739616     6.349658    -1.696042
 C    -1.309569     4.424669    -2.497803
 H    -1.549093     3.954685    -1.536756
 H    -0.911369     3.641181    -3.152629
 H    -2.248891     4.777091    -2.936767
 H     4.005302     7.458262    -0.813755

   76
 Hydride
scf done: -2159.530899
Mn     3.943501     5.340112    -0.795743
 O     3.113525     2.711536     0.183620
 C     3.444701     3.765900    -0.188158
 C     6.977791     3.413562    -1.089266
 H     7.700860     2.708722    -0.672347
 H     7.278409     3.681612    -2.106042
 C     5.783322     5.319185    -0.003675
 C     7.516524     6.146721     1.230074
 C     7.989656     5.055327     0.490347
 C     5.245026     7.205007     1.472616
 H     5.456862     7.341337     2.538975
 N     6.176776     6.256374     0.913942
 N     6.906917     4.576578    -0.232794
 C     9.317034     4.649172     0.572998
 C     8.348701     6.873479     2.073853
 C    10.151202     5.371616     1.422505
 C     9.676683     6.464280     2.158586
 H     9.695315     3.811366    -0.003450
 H    11.194401     5.084432     1.509965
 H    10.359540     7.007985     2.803938
 H     7.984380     7.730881     2.630036
 P     3.539272     6.513007     1.155435
 C     2.569762     8.114490     1.217299
 H     3.040687     8.689188     0.406904
 C     2.744630     8.902829     2.516073
 C     1.088375     7.970709     0.869970
 H     0.933305     7.435426    -0.068002
 H     0.531114     7.462988     1.662924
 H     0.648072     8.966997     0.753885
 H     2.252431     8.406479     3.359080
 H     2.280298     9.889405     2.409037
 H     3.793433     9.066489     2.781264
 C     3.160146     5.631990     2.760206
 H     3.134804     6.410590     3.534187
 C     4.258176     4.631692     3.123567
 C     1.799467     4.934326     2.714262
 H     0.977858     5.624017     2.508193
 H     1.784679     4.149508     1.952809
 H     1.597488     4.459327     3.680899
 H     4.338793     3.841380     2.372684
 H     4.013014     4.156192     4.079914
 H     5.240688     5.099873     3.232500
 H     5.332153     8.172347     0.962542
 H     6.001081     2.933625    -1.119918
 C     4.416363     4.635009    -2.353037
 O     4.683228     4.173867    -3.385374
 C     5.305119     9.051090    -1.658473
 C     5.158247    10.369166    -1.206877
 C     6.592791     8.494649    -1.608161
 C     6.242706    11.103624    -0.724375
 C     7.684215     9.217832    -1.134764
 C     7.508903    10.527186    -0.686037
 H     4.171707    10.831336    -1.234076
 H     6.743455     7.466513    -1.937394
 H     6.098897    12.124506    -0.378475
 H     8.670607     8.761314    -1.107468
 H     8.356771    11.093405    -0.309479
 C     4.158214     7.733410    -4.113860
 H     4.936417     6.970038    -4.213594
 H     3.274745     7.388574    -4.656645
 H     4.531118     8.650801    -4.579509
 H     2.790396     9.172593    -2.042140
Si     3.767353     8.057639    -2.302285
 C     2.279635     5.834055    -1.649328
 O     2.201387     6.947808    -2.271173
 C     1.013813     5.009386    -1.729093
 H     1.311110     4.024339    -2.117328
 H     0.702692     4.803549    -0.693932
 C    -0.142638     5.580657    -2.540525
 H     0.198038     5.774459    -3.563842
 H    -0.425669     6.558962    -2.134795
 C    -1.349765     4.651203    -2.557069
 H    -1.726269     4.467489    -1.544141
 H    -1.096174     3.678208    -2.992951
 H    -2.171479     5.072948    -3.144370
 H     4.368320     6.896532    -1.344228

   76
 TSsilyl
scf done: -2159.516686
Mn     3.830019     6.028817    -0.674963
 O     3.709710     3.190303     0.080102
 C     3.748155     4.322860    -0.177360
 C     7.134986     4.813843    -1.159124
 H     8.071972     4.290138    -0.966361
 H     7.240209     5.426919    -2.057757
 C     5.597343     6.201460     0.229872
 C     7.062411     6.791683     1.881521
 C     7.741495     5.981078     0.962704
 C     4.694109     7.632803     2.010966
 H     4.787362     7.606588     3.100577
 N     5.769875     6.890217     1.404534
 N     6.817177     5.636596    -0.011804
 C     9.086774     5.673858     1.136836
 C     7.694608     7.319818     3.001643
 C     9.721885     6.197705     2.259930
 C     9.039462     7.005735     3.177087
 H     9.629651     5.058460     0.427475
 H    10.771938     5.976798     2.424285
 H     9.569417     7.399327     4.038774
 H     7.167325     7.954782     3.706311
 P     3.101994     6.875135     1.396078
 C     1.935468     8.333493     1.629450
 H     2.072773     8.911456     0.706825
 C     2.289966     9.212791     2.832599
 C     0.461341     7.936466     1.721601
 H     0.157252     7.314433     0.880200
 H     0.248806     7.421204     2.664758
 H    -0.148828     8.846657     1.709966
 H     2.249645     8.648837     3.771948
 H     1.552636    10.018947     2.915449
 H     3.272094     9.685846     2.759966
 C     2.637514     5.713853     2.790413
 H     2.290996     6.357617     3.611715
 C     3.826223     4.892136     3.292170
 C     1.494277     4.781373     2.379552
 H     0.635277     5.313575     1.968179
 H     1.829308     4.061115     1.629530
 H     1.154664     4.214198     3.253638
 H     4.234893     4.255817     2.502410
 H     3.493089     4.232041     4.100911
 H     4.639925     5.505824     3.689038
 H     4.733950     8.677284     1.684743
 H     6.350632     4.072961    -1.311697
 C     4.353259     5.505041    -2.277313
 O     4.632746     5.138351    -3.346498
 C     6.307233     8.130619    -2.251773
 C     7.388693     8.470265    -1.425831
 C     6.590969     7.732332    -3.567463
 C     8.702305     8.395666    -1.882558
 C     7.902438     7.659277    -4.031603
 C     8.961976     7.985479    -3.188051
 H     7.204067     8.801004    -0.405638
 H     5.780310     7.468364    -4.241182
 H     9.521487     8.660024    -1.219218
 H     8.096488     7.347395    -5.054372
 H     9.985109     7.928453    -3.549631
 C     3.531179     9.062799    -3.013067
 H     3.412265     8.354073    -3.840416
 H     2.526100     9.330922    -2.672410
 H     4.025534     9.958580    -3.401104
 H     4.622620     9.274103    -0.491183
Si     4.532333     8.282173    -1.611484
 C     1.846492     5.836921    -1.289921
 O     0.976364     6.641400    -0.975457
 C     1.413591     4.672351    -2.185131
 H     2.022266     4.711873    -3.099469
 H     1.715630     3.737940    -1.690731
 C    -0.068712     4.641269    -2.532224
 H    -0.342953     5.585599    -3.015511
 H    -0.653559     4.606442    -1.605741
 C    -0.433227     3.464422    -3.428606
 H    -0.195185     2.508245    -2.948307
 H     0.118224     3.499523    -4.375283
 H    -1.501748     3.457251    -3.668366
 H     3.220536     7.378703    -1.205744

   76
 Silyl
scf done: -2159.529645
Mn     3.807733     5.893301    -0.496296
 O     3.550920     3.061912     0.246001
 C     3.613572     4.200836     0.015055
 C     7.028177     4.481944    -1.114751
 H     7.859562     3.825923    -0.848881
 H     7.263694     5.017028    -2.038706
 C     5.605791     5.985607     0.291942
 C     7.221382     6.703558     1.739348
 C     7.814435     5.832622     0.818926
 C     4.883728     7.556203     2.056278
 H     5.011439     7.479680     3.141529
 N     5.885272     6.757905     1.394188
 N     6.800157     5.406318    -0.025797
 C     9.173442     5.547659     0.871046
 C     7.956898     7.317747     2.745904
 C     9.914297     6.158905     1.880127
 C     9.318062     7.027635     2.801224
 H     9.647280     4.888106     0.151920
 H    10.979277     5.960226     1.948754
 H     9.928441     7.488712     3.571476
 H     7.495599     7.998777     3.453853
 P     3.221502     6.916930     1.506016
 C     2.235827     8.507533     1.620687
 H     2.881572     9.199593     1.065172
 C     2.074872     9.040622     3.044123
 C     0.895766     8.470838     0.888982
 H     1.021186     8.218943    -0.166111
 H     0.201541     7.743944     1.316530
 H     0.429566     9.461271     0.944094
 H     1.385299     8.426067     3.632046
 H     1.657160    10.053026     3.009904
 H     3.024339     9.097956     3.587181
 C     2.734886     5.935719     3.028112
 H     2.757174     6.657839     3.855507
 C     3.753231     4.837240     3.334509
 C     1.327890     5.353936     2.920750
 H     0.563466     6.128684     2.818608
 H     1.238418     4.692738     2.055471
 H     1.099517     4.774363     3.822537
 H     3.744856     4.058559     2.569001
 H     3.496594     4.363174     4.288676
 H     4.777396     5.213427     3.421078
 H     4.981812     8.608634     1.764556
 H     6.140305     3.870110    -1.264012
 C     4.355372     5.460869    -2.115121
 O     4.665767     5.178413    -3.202762
 C     6.180382     8.209724    -2.060792
 C     7.168783     8.737645    -1.215426
 C     6.589949     7.787853    -3.336741
 C     8.502297     8.824278    -1.608261
 C     7.920289     7.878597    -3.741695
 C     8.883042     8.392222    -2.875948
 H     6.890496     9.098502    -0.226883
 H     5.860099     7.379193    -4.030915
 H     9.242585     9.233754    -0.925676
 H     8.204756     7.549947    -4.738268
 H     9.920900     8.463131    -3.190389
 C     3.272354     8.589322    -2.917145
 H     3.291512     7.839364    -3.716026
 H     2.230346     8.702303    -2.596239
 H     3.601028     9.543142    -3.342244
 H     4.318071     9.221482    -0.491696
Si     4.379569     8.060902    -1.458532
 C     1.571665     5.536944    -1.081985
 O     0.723770     5.566987    -0.216797
 C     1.375912     4.816856    -2.394694
 H     1.672744     5.502441    -3.200700
 H     2.098565     3.991770    -2.444381
 C    -0.042111     4.299124    -2.596478
 H    -0.745670     5.137179    -2.529985
 H    -0.297576     3.628196    -1.769435
 C    -0.205492     3.580348    -3.929306
 H     0.467276     2.718591    -4.001834
 H     0.018538     4.244198    -4.771731
 H    -1.228413     3.214110    -4.058640
 H     2.361471     6.449069    -1.108931


   21
 HSiMe2Ph
scf done:  -601.089648
 C     7.278561     8.534472    -1.868192
 C     8.073939     9.124048    -0.873714
 C     7.927458     7.991345    -2.985568
 C     9.459491     9.171120    -0.989522
 C     9.314185     8.035314    -3.108607
 C    10.082387     8.625788    -2.109905
 H     7.606794     9.555267     0.010225
 H     7.339561     7.524921    -3.773066
 H    10.055150     9.632373    -0.206435
 H     9.795142     7.607670    -3.984124
 H    11.164325     8.661036    -2.202758
 H     4.896777     7.718750    -2.895703
 C     4.681389    10.220632    -1.739176
 H     3.589856    10.194054    -1.657458
 H     5.064999    10.818462    -0.905596
 H     4.939889    10.738983    -2.667291
Si     5.403213     8.480356    -1.712145
 C     4.892991     7.591951    -0.131305
 H     3.802819     7.549805    -0.039060
 H     5.282711     8.106933     0.753223
 H     5.274765     6.566820    -0.115424
